# Supplementary material for: Built Shallow to Maintain Homeostasis and Persistent Infection: Insight into the Transcriptional Regulatory Network of the Gastric Human Pathogen Helicobacter pylori
Source: PLoS Pathog. 2010 Jun 10;6(6):e1000938. doi: 10.1371/journal.ppat.1000938 (PMC2883586; doi:10.1371/journal.ppat.1000938)
Supplement: Dataset S1 — Binary matrix of regulatory interactions for the main H. pylori TFs. The zipped folder includes two Excel files, one for pre-2004 versions and one for later versions. (0.50 MB ZIP) [file ppat.1000938.s001.zip]

Archive with 2 entries (2 files):
- DatasetS1.xls
- DatasetS1pre2004.xls
