# Supplementary material for: Built Shallow to Maintain Homeostasis and Persistent Infection: Insight into the Transcriptional Regulatory Network of the Gastric Human Pathogen Helicobacter pylori
Source: PLoS Pathog. 2010 Jun 10;6(6):e1000938. doi: 10.1371/journal.ppat.1000938 (PMC2883586; doi:10.1371/journal.ppat.1000938)
Supplement: Dataset S1 — Binary matrix of regulatory interactions for the main H. pylori TFs. The zipped folder includes two Excel files, one for pre-2004 versions and one for later versions. (0.50 MB ZIP) [file ppat.1000938.s001.zip › DatasetS1.xls]

## Sheet: Sheet1
26695 orf	op	ArsS	ArsR	FlgS	FlgR	s54	s28	HspR	HrcA	NikR	Fur	op2	26695 orf2	gene	function	category
HP0001	^	0	0	0	0	0	0	0	0	0	0	^	HP0001	H. pylori predicted coding region HP0001	Unknown	Hypothetical protein
HP0002	I	0	0	0	0	0	0	0	0	0	0	I	HP0002	riboflavin synthase beta chain (ribE)	Biosynthesis of cofactors, prosthetic groups, and carriers	Riboflavin, FMN, and FAD
HP0003	I	0	0	i	0	0	0	0	0	0	0	I	HP0003	3-deoxy-d-manno-octulosonic acid 8-phosphate synthetase (kdsA)	Cell envelope	Biosynthesis and degradation of surface polysaccarides and lipopolysaccharides
HP0004	+	0	0	0	0	0	0	0	0	0	0	+	HP0004	carbonic anhydrase (icfA)	Central intermediary metabolism	Other
HP0005	+	0	0	0	0	0	0	0	0	0	0	+	HP0005	orotidine 5'-phosphate decarboxylase (pyrF)	Purines, pyrimidines, nucleosides, and nucleotides	Pyrimidine ribonucleotide biosynthesis
HP0006	|	0	0	0	0	0	0	0	0	0	0	|	HP0006	pantoate-beta-alanine ligase (panC)	Biosynthesis of cofactors, prosthetic groups, and carriers	Pantothenate and coenzyme A
HP0007	v	0	0	0	0	0	0	0	0	0	0	v	HP0007	H. pylori predicted coding region HP0007	Unknown	Hypothetical protein
HP0008	v	0	0	0	0	0	0	0	0	0	0	v	HP0008	H. pylori predicted coding region HP0008	Unknown	Hypothetical protein
HP0009	^	0	0	0	0	0	0	i	0	i	1	^	HP0009	outer membrane protein (omp1)	Cell envelope	Other
HP0010	^	0	0	0	0	0	0	1	1	0	0	^	HP0010	chaperone and heat shock protein (groEL)	Protein fate	Protein folding and stabilization
HP0011	+	0	0	0	0	0	0	1	1	0	0	+	HP0011	co-chaperone (groES)	Protein fate	Protein folding and stabilization
HP0012	+	0	0	0	0	0	0	0	0	0	0	+	HP0012	DNA primase (dnaG)	DNA metabolism	DNA replication, recombination, and repair
HP0013	v	0	0	0	0	0	0	0	0	0	0	v	HP0013	H. pylori predicted coding region HP0013	Unknown	Hypothetical protein
HP0014	v	0	0	0	0	0	0	0	0	0	0	v	HP0014	H. pylori predicted coding region HP0014	Unknown	Hypothetical protein
HP0015	+	0	0	0	0	0	0	0	0	0	0	+	HP0015	H. pylori predicted coding region HP0015	Unknown	Hypothetical protein
HP0016	I	0	0	0	0	0	0	0	0	0	0	I	HP0016	H. pylori predicted coding region HP0016	Unknown	Hypothetical protein
HP0017	v	r	0	0	0	0	0	0	0	0	0	v	HP0017	virB4 homolog (virB4)	Cellular processes	Pathogenesis
HP0018	v	0	0	0	0	0	0	0	0	0	0	v	HP0018	H. pylori predicted coding region HP0018	Unknown	Hypothetical protein
HP0019	+	0	0	0	0	0	0	0	0	0	0	+	HP0019	chemotaxis protein (cheV)	Cellular processes	Chemotaxis and motility
HP0020	v	0	0	i	0	0	0	0	0	0	0	v	HP0020	carboxynorspermidine decarboxylase (nspC)	Central intermediary metabolism	Polyamine biosynthesis
HP0021	^	0	0	0	0	0	0	0	0	0	0	^	HP0021	H. pylori predicted coding region HP0021	Unknown	Hypothetical protein
HP0022	+	0	0	0	0	0	0	0	0	0	0	+	HP0022	conserved hypothetical integral membrane protein	Hypothetical	Conserved
HP0023	^	0	0	0	0	0	0	0	0	0	0	^	HP0023	H. pylori predicted coding region HP0023	Unknown	Hypothetical protein
HP0024	|	0	0	0	0	0	0	0	0	0	0	|	HP0024	H. pylori predicted coding region HP0024	Unknown	Hypothetical protein
HP0025	+	i	0	i	0	0	0	0	0	0	0	+	HP0025	outer membrane protein (omp2)	Cell envelope	Other
HP0026	^	0	0	0	0	0	0	0	0	0	0	^	HP0026	citrate synthase (gltA)	Energy metabolism	TCA cycle
HP0027	v	0	0	0	0	0	0	0	0	0	0	v	HP0027	isocitrate dehydrogenase (icd)	Energy metabolism	TCA cycle
HP0028	v	0	0	0	0	0	0	0	0	0	0	v	HP0028	conserved hypothetical secreted protein	Hypothetical	Conserved
HP0029	^	0	0	0	0	0	0	0	0	0	i	^	HP0029	dethiobiotin synthetase (bioD)	Biosynthesis of cofactors, prosthetic groups, and carriers	Biotin
HP0030	+	0	0	0	0	0	0	0	0	0	0	+	HP0030	H. pylori predicted coding region HP0030	Unknown	Hypothetical protein
HP0031	+	0	0	0	0	0	0	0	0	0	0	+	HP0031	H. pylori predicted coding region HP0031	Unknown	Hypothetical protein
HP0032	I	0	0	0	0	0	0	0	0	0	0	I	HP0032	conserved hypothetical protein	Hypothetical	Conserved
HP0033	I	0	0	0	0	0	0	0	0	0	0	I	HP0033	ATP-dependent C1p protease (clpA)	Protein fate	Degradation of proteins, peptides, and glycopeptides
HP0034	I	0	0	0	0	0	0	0	0	0	0	I	HP0034	aspartate 1-decarboxylase (panD)	Biosynthesis of cofactors, prosthetic groups, and carriers	Pantothenate and coenzyme A
HP0035	I	0	0	0	0	0	0	0	0	0	0	I	HP0035	conserved hypothetical protein	Hypothetical	Conserved
HP0036	I	0	0	0	0	0	0	0	0	0	0	I	HP0036	H. pylori predicted coding region HP0036	Unknown	Hypothetical protein
HP0037	v	0	0	0	0	0	0	0	0	0	0	v	HP0037	NADH-ubiquinone oxidoreductase subunit	Energy metabolism	Aerobic
HP0038	+	0	0	0	0	0	0	0	0	0	0	+	HP0038	H. pylori predicted coding region HP0038	Unknown	Hypothetical protein
HP0039	I	0	0	0	0	0	0	0	0	0	0	I	HP0039	H. pylori predicted coding region HP0039	Unknown	Hypothetical protein
HP0040	I	0	0	0	0	0	0	0	0	0	0	I	HP0040	H. pylori predicted coding region HP0040	Unknown	Hypothetical protein
HP0041	v	0	0	0	0	0	0	0	0	0	0	v	HP0041	H. pylori predicted coding region HP0041	Unknown	Hypothetical protein
HP0042	v	0	0	0	0	0	0	0	0	0	0	v	HP0042	trbI protein	Cellular processes	Transformation
HP0043	+	0	0	0	0	0	0	0	0	0	0	+	HP0043	mannose-6-phosphate isomerase (pmi) or (algA)	Purines, pyrimidines, nucleosides, and nucleotides	Sugar-nucleotide biosynthesis and conversions
HP0044	I	0	0	0	0	0	0	0	0	0	0	I	HP0044	GDP-D-mannose dehydratase (rfbD)	Cell envelope	Biosynthesis and degradation of surface polysaccarides and lipopolysaccharides
HP0045	v	0	0	i	0	0	0	0	0	0	i	v	HP0045	nodulation protein (nolK)	Purines, pyrimidines, nucleosides, and nucleotides	Sugar-nucleotide biosynthesis and conversions
HP0046	v	0	0	0	0	0	0	0	0	0	0	v	HP0046	H. pylori predicted coding region HP0046	Unknown	Hypothetical protein
HP0047	^	0	0	0	0	0	0	0	0	0	0	^	HP0047	hydrogenase expression/formation protein (hypE)	Central intermediary metabolism	Other
HP0048	+	0	0	0	0	0	0	0	0	0	0	+	HP0048	transcriptional regulator (hypF)	Regulatory functions	Other
HP0049	^	0	0	0	0	0	0	0	0	0	0	^	HP0049	H. pylori predicted coding region HP0049	Unknown	Hypothetical protein
HP0050	^	0	0	0	0	0	0	0	0	0	0	^	HP0050	adenine specific DNA methyltransferase (dpnA)	DNA metabolism	Restriction/modification
HP0051	+	0	0	0	0	0	0	0	0	0	0	+	HP0051	cytosine specific DNA methyltransferase (DDEM)	DNA metabolism	Restriction/modification
HP0052	^	0	0	0	0	0	0	0	0	0	0	^	HP0052	H. pylori predicted coding region HP0052	Unknown	Hypothetical protein
HP0053	^	0	0	0	0	0	0	0	0	0	0	^	HP0053	H. pylori predicted coding region HP0053	Unknown	Hypothetical protein
HP0054	|	0	0	0	0	0	0	0	0	0	0	|	HP0054	adenine/cytosine DNA methyltransferase	DNA metabolism	Restriction/modification
HP0055	|	0	0	0	0	0	0	0	0	0	0	|	HP0055	proline permease (putP)	Transport and binding proteins	Amino acids, peptides and amines
HP0056	+	0	0	0	0	0	0	0	0	0	0	+	HP0056	delta-1-pyrroline-5-carboxylate dehydrogenase	Energy metabolism	Amino acids and amines
HP0057	*	0	0	0	0	0	0	0	0	0	0	*	HP0057	H. pylori predicted coding region HP0057	Unknown	Hypothetical protein
HP0058	+	0	0	0	0	0	0	0	0	0	0	+	HP0058	hypothetical protein	Unknown	Hypothetical protein
HP0059	I	0	0	0	0	0	0	0	0	0	0	I	HP0059	H. pylori predicted coding region HP0059	Unknown	Hypothetical protein
HP0060	I	0	0	0	0	0	0	0	0	0	0	I	HP0060	H. pylori predicted coding region HP0060	Unknown	Hypothetical protein
HP0061	I	0	0	0	0	0	0	0	0	0	0	I	HP0061	H. pylori predicted coding region HP0061	Unknown	Hypothetical protein
HP0062	I	0	0	0	0	0	0	0	0	0	0	I	HP0062	H. pylori predicted coding region HP0062	Unknown	Hypothetical protein
HP0063	I	0	0	0	0	0	0	0	0	0	0	I	HP0063	H. pylori predicted coding region HP0063	Unknown	Hypothetical protein
HP0064	I	0	0	0	0	0	0	0	0	0	0	I	HP0064	H. pylori predicted coding region HP0064	Unknown	Hypothetical protein
HP0065	I	0	0	0	0	0	0	0	0	0	0	I	HP0065	H. pylori predicted coding region HP0065	Unknown	Hypothetical protein
HP0066	v	0	0	0	0	0	0	0	0	0	0	v	HP0066	conserved hypothetical ATP-binding protein	Hypothetical	Conserved
HP0067	^	i	1	0	0	0		0	0	0	0	^	HP0067	urease accessory protein (ureH)	Central intermediary metabolism	Other
HP0068	I	i	1	0	0	0		0	0	0	0	I	HP0068	urease accessory protein (ureG)	Central intermediary metabolism	Other
HP0069	I	i	1	i	0	0		0	0	0	0	I	HP0069	urease accessory protein (ureF)	Central intermediary metabolism	Other
HP0070	I	i	1	0	0	0		0	0	0	i	I	HP0070	urease accessory protein (ureE)	Central intermediary metabolism	Other
HP0071	+	i	1	i	0	0		0	0	0	0	+	HP0071	urease accessory protein (ureI)	Central intermediary metabolism	Other
HP0072	^	i	1	i	0	0		0	0	1	0	^	HP0072	urease beta subunit (urea amidohydrolase) (ureB)	Central intermediary metabolism	Other
HP0073	+	i	1	i	0	0		0	0	1	0	+	HP0073	urease alpha subunit (ureA) (urea amidohydrolase)	Central intermediary metabolism	Other
HP0074	^	0	0	i	0	0	0	0	0	0	0	^	HP0074	lipoprotein signal peptidase (lspA)	Protein fate	Protein and peptide secretion and trafficking
HP0075	+	0	0	0	0	0	0	0	0	0	0	+	HP0075	urease protein (ureC)	Central intermediary metabolism	Other
HP0076	v	0	0	0	0	0	0	0	0	0	0	v	HP0076	ribosomal protein S20 (rps20)	Translation	Ribosomal proteins: synthesis and modification
HP0077	v	0	0	0	0	0	0	0	0	0	0	v	HP0077	peptide chain release factor RF-1 (prfA)	Translation	Translation factors
HP0078	+	i		0	0	0		0	0	0	0	+	HP0078	H. pylori predicted coding region HP0078	Unknown	Hypothetical protein
HP0079	v	i		0	0	0		0	0	0	0	v	HP0079	outer membrane protein (omp3)	Cell envelope	Other
HP0080	v	0	0	0	0	0	0	0	0	0	0	v	HP0080	H. pylori predicted coding region HP0080	Unknown	Hypothetical protein
HP0081	v	i		0	0	0		0	0	0	0	v	HP0081	H. pylori predicted coding region HP0081	Unknown	Hypothetical protein
HP0082	^	0	0	0	0	0	0	0	0	0	0	^	HP0082	methyl-accepting chemotaxis transducer (tlpC)	Cellular processes	Chemotaxis and motility
HP0083	^	0	0	0	0	0	0	0	0	0	r	^	HP0083	ribosomal protein S9 (rps9)	Translation	Ribosomal proteins: synthesis and modification
HP0084	+	0	0	0	0	0	0	0	0	0	0	+	HP0084	ribosomal protein L13 (rpl13)	Translation	Ribosomal proteins: synthesis and modification
HP0085	^	0	0	0	0	0	0	0	0	0	0	^	HP0085	H. pylori predicted coding region HP0085	Unknown	Hypothetical protein
HP0086	+	0	0	0	0	0	0	0	0	0	0	+	HP0086	conserved hypothetical protein	Hypothetical	Conserved
HP0087	^	0	0	0	0	0	0	0	0	0	0	^	HP0087	H. pylori predicted coding region HP0087	Unknown	Hypothetical protein
HP0088	+	0	0	0	0	0	0	0	0	0	0	+	HP0088	RNA polymerase sigma-70 factor (rpoD)	Regulatory functions	Other
HP0089	^	0	0	0	0	0	0	0	0	0	i	^	HP0089	pfs protein (pfs)	Unknown	General
HP0090	+	r		0	0	0		0	0	0	0	+	HP0090	malonyl coenzyme A-acyl carrier protein transacylase (fabD)	Fatty acid and phospholipid metabolism	Biosynthesis
HP0091	+	0	0	0	0	0	0	0	0	0	0	+	HP0091	type II restriction enzyme R protein (hsdR)	DNA metabolism	Restriction/modification
HP0092	v	0	0	0	0	0	0	0	0	0	0	v	HP0092	type II restriction enzyme M protein (hsdM)	DNA metabolism	Restriction/modification
HP0093	^	0	0	0	0	0	0	0	0	0	1	^	HP0093	H. pylori predicted coding region HP0093	Unknown	Hypothetical protein
HP0094	+	0	0	0	0	0	0	0	0	0	1	+	HP0094	conserved hypothetical protein	Hypothetical	Conserved
HP0095	^	0	0	0	0	0	0	0	0	0	0	^	HP0095	H. pylori predicted coding region HP0095	Unknown	Hypothetical protein
HP0096	v	0	0	0	0	0	0	0	0	0	0	v	HP0096	phosphoglycerate dehydrogenase	Amino acid biosynthesis	Serine family
HP0097	^	0	0	0	0	0	0	0	0	0	0	^	HP0097	H. pylori predicted coding region HP0097	Unknown	Hypothetical protein
HP0098	^	0	0	0	0	0	0	0	0	0	0	^	HP0098	threonine synthase (thrC)	Amino acid biosynthesis	Aspartate family
HP0099	+	0	0	0	0	0	0	0	0	0	0	+	HP0099	methyl-accepting chemotaxis protein (tlpA)	Cellular processes	Chemotaxis and motility
HP0100	v	0	0	0	0	0	0	0	0	0	0	v	HP0100	conserved hypothetical protein	Hypothetical	Conserved
HP0101	v	0	0	0	0	0	0	0	0	0	0	v	HP0101	H. pylori predicted coding region HP0101	Unknown	Hypothetical protein
HP0102	^	0	0	0	0	0	0	0	0	0	0	^	HP0102	conserved hypothetical protein	Hypothetical	Conserved
HP0103	+	0	0	0	0	0	0	0	0	0	0	+	HP0103	methyl-accepting chemotaxis protein (tlpB)	Cellular processes	Chemotaxis and motility
HP0104	^	i	0	0	0	0	0	0	0	0	0	^	HP0104	2',3'-cyclic-nucleotide 2'-phosphodiesterase (cpdB)	Purines, pyrimidines, nucleosides, and nucleotides	Salvage of nucleosides and nucleotides
HP0105	^	0	0	0	0	0	0	0	0	0	0	^	HP0105	conserved hypothetical protein	Hypothetical	Conserved
HP0106	|	i	0	0	0	0	0	0	0	0	0	|	HP0106	cystathionine gamma-synthase (metB)	Amino acid biosynthesis	Aspartate family
HP0107	+	0	0	0	0	0	0	0	0	0	0	+	HP0107	cysteine synthetase (cysK)	Amino acid biosynthesis	Serine family
HP0108	v	0	0	0	0	0	0	0	0	0	0	v	HP0108	H. pylori predicted coding region HP0108	Unknown	Hypothetical protein
HP0109	^	0	0	0	0	0	0	1	1	r	0	^	HP0109	chaperone and heat shock protein 70 (dnaK)	Protein fate	Protein folding and stabilization
HP0110	I	r	0	i	0	0	0	1	1	r	0	I	HP0110	co-chaperone and heat shock protein (grpE)	Protein fate	Protein folding and stabilization
HP0111	+	0	0	0	0	0	0	1	1	r	0	+	HP0111	H. pylori predicted coding region HP0111	Unknown	Hypothetical protein
HP0112	+	0	0	0	0	0	0	0	0	0	0	+	HP0112	H. pylori predicted coding region HP0112	Unknown	Hypothetical protein
HP0113	v	0	0	i	0	0	0	0	0	0	0	v	HP0113	H. pylori predicted coding region HP0113	Unknown	Hypothetical protein
HP0114	^	0	0	i	0	0	0	0	0	0	i	^	HP0114	H. pylori predicted coding region HP0114	Unknown	Hypothetical protein
HP0115	^	0	0	i	1	1	0	i	i	r	1	^	HP0115	flagellin B (flaB)	Cellular processes	Chemotaxis and motility
HP0116	+	0	0	0	0	0	0	0	0	0	0	+	HP0116	DNA topoisomerase I (topA)	DNA metabolism	DNA replication, recombination, and repair
HP0117	v	0	0	0	0	0	0	0	0	0	0	v	HP0117	conserved hypothetical protein	Hypothetical	Conserved
HP0118	^	i	0	0	0	0	0	0	0	0	i	^	HP0118	H. pylori predicted coding region HP0118	Unknown	Hypothetical protein
HP0119	^	0	1	0	0	0	0	0	0	0	i	^	HP0119	H. pylori predicted coding region HP0119	Unknown	Hypothetical protein
HP0120	^	i	0	0	0	0	0	0	0	0	i	^	HP0120	H. pylori predicted coding region HP0120	Unknown	Hypothetical protein
HP0121	^	0	0	0	0	0	0	0	0	0	0	^	HP0121	phosphoenolpyruvate synthase (ppsA)	Energy metabolism	Glycolysis/gluconeogenesis
HP0122	+	0	0	0	0	0	0	0	0	0	0	+	HP0122	H. pylori predicted coding region HP0122	Unknown	Hypothetical protein
HP0123	|	0	0	0	0	0	0	0	0	0	0	|	HP0123	threonyl-tRNA synthetase (thrS)	Translation	tRNA aminoacylation
HP0124	I	0	0	0	0	0	0	0	0	0	i	I	HP0124	translation initiation factor IF-3 (infC)	Translation	Translation factors
HP0125	v	0	0	0	0	0	0	0	0	0	0	v	HP0125	ribosomal protein L35 (rpl35)	Translation	Ribosomal proteins: synthesis and modification
HP0126	+	0	0	0	0	0	0	0	0	0	i	+	HP0126	ribosomal protein L20 (rpl20)	Translation	Ribosomal proteins: synthesis and modification
HP0127	v	0	0	0	0	0	0	0	0	0	0	v	HP0127	outer membrane protein (omp4)	Cell envelope	Other
HP0128	v	0	0	0	0	0	0	0	0	0	0	v	HP0128	H. pylori predicted coding region HP0128	Unknown	Hypothetical protein
HP0129	v	0	0	0	0	0	0	0	0	0	0	v	HP0129	H. pylori predicted coding region HP0129	Unknown	Hypothetical protein
HP0130	v	0	0	0	0	0	0	0	0	0	0	v	HP0130	H. pylori predicted coding region HP0130	Unknown	Hypothetical protein
HP0131	v	0	0	0	0	0	0	0	0	0	0	v	HP0131	H. pylori predicted coding region HP0131	Unknown	Hypothetical protein
HP0132	^	0	0	0	0	0	0	0	0	0	0	^	HP0132	L-serine deaminase (sdaA)	Energy metabolism	Amino acids and amines
HP0133	+	0	0	0	0	0	0	0	0	0	0	+	HP0133	serine transporter (sdaC)	Transport and binding proteins	Amino acids, peptides and amines
HP0134	v	0	0	0	0	0	0	0	0	0	0	v	HP0134	3-deoxy-D-arabino-heptulosonate 7-phosphate synthase (dhs1)	Amino acid biosynthesis	Aromatic amino acid family
HP0135	v	0	0	0	0	0	0	0	0	0	1	v	HP0135	H. pylori predicted coding region HP0135	Unknown	Hypothetical protein
HP0136	^	0	0	0	0	0	0	0	0	0	0	^	HP0136	bacterioferritin comigratory protein (bcp)	Unknown	General
HP0137	I	0	0	0	0	0	0	0	0	0	0	I	HP0137	H. pylori predicted coding region HP0137	Unknown	Hypothetical protein
HP0138	I	0	0	0	0	0	0	0	0	0	0	I	HP0138	conserved hypothetical iron-sulfur protein	Hypothetical	Conserved
HP0139	+	0	0	0	0	0	0	0	0	0	0	+	HP0139	conserved hypothetical secreted protein	Hypothetical	Conserved
HP0140	v	0	0	0	0	0	0	0	0	0	0	v	HP0140	L-lactate permease (lctP)	Transport and binding proteins	Carbohydrates, organic alcohols, and acids
HP0141	v	0	0	0	0	0	0	0	0	0	0	v	HP0141	L-lactate permease (lctP)	Transport and binding proteins	Carbohydrates, organic alcohols, and acids
HP0142	^	0	0	0	0	0	0	0	0	0	0	^	HP0142	A/G-specific adenine glycosylase (mutY)	DNA metabolism	DNA replication, recombination, and repair
HP0143	+	0	0	0	0	0	0	0	0	0	0	+	HP0143	2-oxoglutarate/malate translocator (SODiT1) {Haemophilus influenzae}	Transport and binding proteins	Carbohydrates, organic alcohols, and acids
HP0144	+	0	0	0	0	0	0	0	0	r	0	+	HP0144	cytochrome c oxidase, heme b and copper-binding subunit, membrane-bound (fixN)	Energy metabolism	Electron transport
HP0145	I	0	0	0	0	0	0	0	0	r	0	I	HP0145	cytochrome c oxidase, monoheme subunit, membrane-bound (fixO)	Energy metabolism	Electron transport
HP0146	I	0	0	0	0	0	0	0	0	0	0	I	HP0146	cbb3-type cytochrome c oxidase subunit Q (CcoQ)	Energy metabolism	Electron transport
HP0147	I	0	0	0	0	0	0	0	0	0	0	I	HP0147	cytochrome c oxidase, diheme subunit, membrane-bound (fixP)	Energy metabolism	Electron transport
HP0148	v	0	0	0	0	0	0	0	0	0	i	v	HP0148	H. pylori predicted coding region HP0148	Unknown	Hypothetical protein
HP0149	+	0	0	0	0	0	0	0	0	0	0	+	HP0149	H. pylori predicted coding region HP0149	Unknown	Hypothetical protein
HP0150	I	0	0	0	0	0	0	0	0	0	0	I	HP0150	H. pylori predicted coding region HP0150	Unknown	Hypothetical protein
HP0151	v	0	0	i	0	0	0	0	0	0	0	v	HP0151	conserved hypothetical membrane protein	Hypothetical	Conserved
HP0152	^	0	0	0	0	0	0	0	0	0	0	^	HP0152	H. pylori predicted coding region HP0152	Unknown	Hypothetical protein
HP0153	+	0	0	0	0	0	0	0	0	0	i	+	HP0153	recombinase (recA)	DNA metabolism	DNA replication, recombination, and repair
HP0154	|	0	0	0	0	0	0	0	0	0	0	|	HP0154	enolase (eno)	Energy metabolism	Glycolysis/gluconeogenesis
HP0155	|	0	0	0	0	0	0	0	0	0	0	|	HP0155	H. pylori predicted coding region HP0155	Unknown	Hypothetical protein
HP0156	|	0	0	0	0	0	0	0	0	0	0	|	HP0156	H. pylori predicted coding region HP0156	Unknown	Hypothetical protein
HP0157	|	0	0	0	0	0	0	0	0	0	0	|	HP0157	shikimic acid kinase I (aroK)	Amino acid biosynthesis	Aromatic amino acid family
HP0158	v	0	0	0	0	0	0	0	0	0	0	v	HP0158	H. pylori predicted coding region HP0158	Unknown	Hypothetical protein
HP0159	^	0	0	0	0	0	0	0	0	0	0	^	HP0159	lipopolysaccharide 1,2-glucosyltransferase (rfaJ)	Cell envelope	Biosynthesis and degradation of surface polysaccarides and lipopolysaccharides
HP0160	v	0	0	i	0	0	0	0	0	0	0	v	HP0160	conserved hypothetical secreted protein	Hypothetical	Conserved
HP0161	v	0	0	0	0	0	0	0	0	0	0	v	HP0161	H. pylori predicted coding region HP0161	Unknown	Hypothetical protein
HP0162	^	r	1	0	0	0	0	0	0	0	0	^	HP0162	conserved hypothetical protein	Hypothetical	Conserved
HP0163	+	r	1	0	0	0	0	0	0	0	r	+	HP0163	delta-aminolevulinic acid dehydratase (hemB)	Biosynthesis of cofactors, prosthetic groups, and carriers	Heme, porphyrin, and cobalamin
HP0164	^	r	1	0	0	0	0	0	0	0	0	^	HP0164	signal-transducing protein, histidine kinase	Regulatory functions	Other
HP0165	|	r	1	0	0	0	0	0	0	0	1	|	HP0165	H. pylori predicted coding region HP0165	Unknown	Hypothetical protein
HP0166	+	r	1	0	0	0	0	0	0	0	1	+	HP0166	response regulator (ompR)	Regulatory functions	Other
HP0167	^	0	0	0	0	0	0	0	0	0	0	^	HP0167	H. pylori predicted coding region HP0167	Unknown	Hypothetical protein
HP0168	+	0	0	0	0	0	0	0	0	0	0	+	HP0168	H. pylori predicted coding region HP0168	Unknown	Hypothetical protein
HP0169	+	0	0	0	0	0	0	0	0	0	0	+	HP0169	collagenase (prtC)	Protein fate	Degradation of proteins, peptides, and glycopeptides
HP0170	v	0	0	0	0	0	0	0	0	0	0	v	HP0170	H. pylori predicted coding region HP0170	Unknown	Hypothetical protein
HP0171	^	0	0	0	0	0	0	0	0	0	0	^	HP0171	peptide chain release factor RF-2 (prfB)	Translation	Translation factors
HP0172	^	0	0	0	0	0	0	0	0	0	0	^	HP0172	molybdopterin biosynthesis protein (moeA)	Biosynthesis of cofactors, prosthetic groups, and carriers	Molybdopterin
HP0173	I	i		0	0			0	0	0	0	I	HP0173	flagellar biosynthetic protein (fliR)	Cellular processes	Chemotaxis and motility
HP0174	+	0	0	0	0	0	0	0	0	0	0	+	HP0174	H. pylori predicted coding region HP0174	Unknown	Hypothetical protein
HP0175	+	0	0	0	0	0	0	0	0	0	0	+	HP0175	cell binding factor 2	Cell envelope	Other
HP0176	|	0	0	0	0	0	0	0	0	0	0	|	HP0176	fructose-bisphosphate aldolase (tsr)	Energy metabolism	Glycolysis/gluconeogenesis
HP0177	v	0	0	0	0	0	0	0	0	0	0	v	HP0177	translation elongation factor EF-P (efp)	Translation	Translation factors
HP0178	^	0	0	0	0	0	0	0	0	0	0	^	HP0178	spore coat polysaccharide biosynthesis protein E	Cell envelope	Biosynthesis and degradation of surface polysaccarides and lipopolysaccharides
HP0179	|	0	0	0	0	0	0	0	0	0	r	|	HP0179	ABC transporter, ATP-binding protein	Transport and binding proteins	Unknown substrate
HP0180	+	0	0	0	0	0	0	0	0	0	i	+	HP0180	apolipoprotein N-acyltransferase (cute)	Cell envelope	Other
HP0181	+	0	0	0	0	0	0	0	0	0	0	+	HP0181	H. pylori predicted coding region HP0181	Unknown	Hypothetical protein
HP0182	|	0	0	0	0	0	0	0	0	0	0	|	HP0182	lysyl-tRNA synthetase (lysS)	Translation	tRNA aminoacylation
HP0183	|	0	0	0	0	0	0	0	0	0	0	|	HP0183	serine hydroxymethyltransferase (glyA)	Amino acid biosynthesis	Serine family
HP0184	|	0	0	0	0	0	0	0	0	0	0	|	HP0184	H. pylori predicted coding region HP0184	Unknown	Hypothetical protein
HP0185	v	0	0	0	0	0	0	0	0	0	0	v	HP0185	H. pylori predicted coding region HP0185	Unknown	Hypothetical protein
HP0186	^	0	0	0	0	0	0	0	0	0	0	^	HP0186	H. pylori predicted coding region HP0186	Unknown	Hypothetical protein
HP0187	+	0	0	0	0	0	0	0	0	0	0	+	HP0187	H. pylori predicted coding region HP0187	Unknown	Hypothetical protein
HP0188	^	0	0	0	0	0	0	0	0	0	0	^	HP0188	H. pylori predicted coding region HP0188	Unknown	Hypothetical protein
HP0189	v	i		0				0	0	0	0	v	HP0189	conserved hypothetical integral membrane protein	Hypothetical	Conserved
HP0190	^	0	0	0	0	0	0	0	0	0	0	^	HP0190	conserved hypothetical secreted protein	Hypothetical	Conserved
HP0191	|	0	0	0	0	0	0	0	0	0	0	|	HP0191	fumarate reductase, iron-sulfur subunit (frdB)	Energy metabolism	Anaerobic
HP0192	|	0	0	0	0	0	0	0	0	0	0	|	HP0192	fumarate reductase, flavoprotein subunit (frdA)	Energy metabolism	Anaerobic
HP0193	+	0	0	0	0	0	0	0	0	0	i	+	HP0193	fumarate reductase, cytochrome b subunit (frdC)	Energy metabolism	Anaerobic
HP0194	+	0	1	0	0	0	0	0	0	0	0	+	HP0194	triosephosphate isomerase (tpi)	Energy metabolism	Glycolysis/gluconeogenesis
HP0195	|	0	1	i	0	0	0	0	0	0	0	|	HP0195	enoyl-(acyl-carrier-protein) reductase (NADH) (fabI)	Fatty acid and phospholipid metabolism	Biosynthesis
HP0196	v	0	1	i	0	0	0	0	0	0	0	v	HP0196	UDP-3-0-(3-hydroxymyristoyl) glucosamine N-acyltransferase (lpxD)	Cell envelope	Biosynthesis and degradation of surface polysaccarides and lipopolysaccharides
HP0197	v	0	0	0	0	0	0	0	0	0	0	v	HP0197	S-adenosylmethionine synthetase 2 (metX)	Central intermediary metabolism	Other
HP0198	+	0	0	0	0	0	0	0	0	0	0	+	HP0198	nucleoside diphosphate kinase (ndk)	Purines, pyrimidines, nucleosides, and nucleotides	Purine ribonucleotide biosynthesis
HP0199	|	0	0	0	0	0	0	0	0	0	0	|	HP0199	H. pylori predicted coding region HP0199	Unknown	Hypothetical protein
HP0200	v	0	0	0	0	0	0	0	0	0	i	v	HP0200	ribosomal protein L32 (rpl32)	Translation	Ribosomal proteins: synthesis and modification
HP0201	+	0	0	0	0	0	0	0	0	0	0	+	HP0201	fatty acid/phospholipid synthesis protein (plsX)	Fatty acid and phospholipid metabolism	Biosynthesis
HP0202	|	0	0	i	0	0	0	0	0	0	i	|	HP0202	beta-ketoacyl-acyl carrier protein synthase III (fabH)	Fatty acid and phospholipid metabolism	Biosynthesis
HP0203	v	0	0	0	0	0	0	0	0	0	0	v	HP0203	H. pylori predicted coding region HP0203	Unknown	Hypothetical protein
HP0204	^	0	0	0	0	0	0	0	0	0	0	^	HP0204	H. pylori predicted coding region HP0204	Unknown	Hypothetical protein
HP0205	+	0	0	0	0	0	0	0	0	0	0	+	HP0205	H. pylori predicted coding region HP0205	Unknown	Hypothetical protein
HP0206	^	0	0	0	0	0	0	0	0	0	0	^	HP0206	H. pylori predicted coding region HP0206	Unknown	Hypothetical protein
HP0207	v	0	0	0	0	0	0	0	0	0	0	v	HP0207	ATP-binding protein (mpr)	Unknown	General
HP0208	^	0	0	0	0	0	0	0	0	0	0	^	HP0208	lipopolysaccharide 1,2-glucosyltransferase (rfaJ) {Escherichia coli}	Cell envelope	Biosynthesis and degradation of surface polysaccarides and lipopolysaccharides
HP0209	v	0	0	0	0	0	0	0	0	0	0	v	HP0209	H. pylori predicted coding region HP0209	Unknown	Hypothetical protein
HP0210	v	0	0	i	0	0	0	0	0	0	0	v	HP0210	chaperone and heat shock protein C62.5 (htpG)	Protein fate	Protein folding and stabilization
HP0211	^	0	0	0	0	0	0	0	0	0	0	^	HP0211	conserved hypothetical secreted protein	Hypothetical	Conserved
HP0212	^	0	0	0	0	0	0	0	0	0	0	^	HP0212	succinyl-diaminopimelate desuccinylase (dapE)	Amino acid biosynthesis	Aspartate family
HP0213	+	0	0	0	0	0	0	0	0	0	0	+	HP0213	glucose inhibited division protein (gidA)	DNA metabolism	DNA replication, recombination, and repair
HP0214	+	0	0	0	0	0	0	0	0	0	0	+	HP0214	sodium-dependent transporter (huNaDC-1)	Transport and binding proteins	Unknown substrate
HP0215	|	0	0	i	0	0	0	0	0	0	0	|	HP0215	CDP-diglyceride synthetase (cdsA)	Fatty acid and phospholipid metabolism	Biosynthesis
HP0216	v	0	0	0	0	0	0	0	0	0	0	v	HP0216	conserved hypothetical protein	Hypothetical	Conserved
HP0217	v	0	0	0	0	0	0	0	0	0	0	v	HP0217	H. pylori predicted coding region HP0217	Unknown	Hypothetical protein
HP0218	^	0	0	i	0	0	0	0	0	0	0	^	HP0218	H. pylori predicted coding region HP0218	Unknown	Hypothetical protein
HP0219	v	0	0	0	0	0	0	0	0	0	0	v	HP0219	H. pylori predicted coding region HP0219	Unknown	Hypothetical protein
HP0220	+	0	0	0	0	0	0	0	0	0	0	+	HP0220	synthesis of [Fe-S] cluster (nifS)	Biosynthesis of cofactors, prosthetic groups, and carriers	Other
HP0221	v	0	0	0	0	0	0	0	0	0	0	v	HP0221	nifU-like protein	Unknown	General
HP0222	v	0	0	0	0	0	0	0	0	0	0	v	HP0222	H. pylori predicted coding region HP0222	Unknown	Hypothetical protein
HP0223	v	0	0	0	0	0	0	0	0	0	0	v	HP0223	ATP-dependent protease (sms)	Protein fate	Degradation of proteins, peptides, and glycopeptides
HP0224	+	0	0	0	0	0	0	0	0	0	0	+	HP0224	peptide methionine sulfoxide reductase (msrA)	Regulatory functions	Other
HP0225	v	0	0	0	0	0	0	0	0	0	0	v	HP0225	H. pylori predicted coding region HP0225	Unknown	Hypothetical protein
HP0226	^	0	0	0	0	0	0	0	0	0	0	^	HP0226	conserved hypothetical integral membrane protein	Hypothetical	Conserved
HP0227	^	0	0	0	0	0	0	0	0	0	0	^	HP0227	outer membrane protein (omp5)	Cell envelope	Other
HP0228	v	i	0	0	0	0	0	0	0	0	0	v	HP0228	conserved hypothetical integral membrane protein	Hypothetical	Conserved
HP0229	^	r	0	0	0	0	0	0	r	i	0	^	HP0229	outer membrane protein (omp6)	Cell envelope	Other
HP0230	^	0	0	0	0	0	0	0	0	0	0	^	HP0230	CTP:CMP-3-deoxy-D-manno-octulosonate-cytidylyl-transferase (kdsB)	Cell envelope	Biosynthesis and degradation of surface polysaccarides and lipopolysaccharides
HP0231	+	0	0	i	0	0	0	0	0	0	0	+	HP0231	H. pylori predicted coding region HP0231	Unknown	Hypothetical protein
HP0232	|	0	0	i	0	0	0	0	0	0	0	|	HP0232	secreted protein involved in flagellar motility	Cellular processes	Chemotaxis and motility
HP0233	|	0	0	0	0	0	0	0	0	0	0	|	HP0233	conserved hypothetical protein	Hypothetical	Conserved
HP0234	v	0	0	0	0	0	0	0	0	0	0	v	HP0234	conserved hypothetical integral membrane protein	Hypothetical	Conserved
HP0235	^	0	0	0	0	0	0	0	0	0	0	^	HP0235	conserved hypothetical secreted protein	Hypothetical	Conserved
HP0236	^	0	0	0	0	0	0	0	0	0	0	^	HP0236	H. pylori predicted coding region HP0236	Unknown	Hypothetical protein
HP0237	|	i	0	0	0	0	0	0	0	0	0	|	HP0237	porphobilinogen deaminase (hemC)	Biosynthesis of cofactors, prosthetic groups, and carriers	Heme, porphyrin, and cobalamin
HP0238	|	0	0	0	0	0	0	0	0	0	0	|	HP0238	prolyl-tRNA synthetase (proS)	Translation	tRNA aminoacylation
HP0239	|	0	0	0	0	0	0	0	0	0	1	|	HP0239	glutamyl-tRNA reductase (hemA)	Biosynthesis of cofactors, prosthetic groups, and carriers	Heme, porphyrin, and cobalamin
HP0240	|	i	0	0	0	0	0	0	0	0	0	|	HP0240	octaprenyl-diphosphate synthase (ispB)	Biosynthesis of cofactors, prosthetic groups, and carriers	Menaquinone and ubiquinone
HP0241	|	0	0	0	0	0	0	0	0	0	0	|	HP0241	H. pylori predicted coding region HP0241	Unknown	Hypothetical protein
HP0242	|	0	0	0	0	0	0	0	0	0	0	|	HP0242	H. pylori predicted coding region HP0242	Unknown	Hypothetical protein
HP0243	+	i	0	i	0	0	0	0	0	0	0	+	HP0243	neutrophil activating protein (napA) (bacterioferritin)	Cellular processes	Detoxification
HP0244	^	0	0	0	0	0	0	0	0	0	0	^	HP0244	signal-transducing protein, histidine kinase (atoS)	Regulatory functions	Other
HP0245	|	0	0	0	0	0	0	0	0	0	0	|	HP0245	H. pylori predicted coding region HP0245	Unknown	Hypothetical protein
HP0246	+	0	0	0	0	0	0	0	0	0	0	+	HP0246	flagellar basal-body P-ring protein (flgI)	Cellular processes	Chemotaxis and motility
HP0247	+	0	0	0	0	0	0	0	0	0	i	+	HP0247	ATP-dependent RNA helicase, DEAD-box family (deaD)	Translation	Translation factors
HP0248	|	0	0	0	0	0	0	0	0	0	0	|	HP0248	conserved hypothetical protein	Hypothetical	Conserved
HP0249	v	0	0	0	0	0	0	0	0	0	0	v	HP0249	H. pylori predicted coding region HP0249	Unknown	Hypothetical protein
HP0250	^	0	0	0	0	0	0	0	0	0	0	^	HP0250	oligopeptide ABC transporter, ATP-binding protein (oppD)	Transport and binding proteins	Amino acids, peptides and amines
HP0251	+	0	0	0	0	0	0	0	0	0	0	+	HP0251	oligopeptide ABC transporter, permease protein (oppC)	Transport and binding proteins	Amino acids, peptides and amines
HP0252	+	0	0	0	0	0	0	0	0	0	0	+	HP0252	outer membrane protein (omp7)	Cell envelope	Other
HP0253	|	0	0	0	0	0	0	0	0	0	0	|	HP0253	H. pylori predicted coding region HP0253	Unknown	Hypothetical protein
HP0254	v	0	0	0	0	0	0	0	0	0	0	v	HP0254	outer membrane protein (omp8)	Cell envelope	Other
HP0255	+	0	0	0	0	0	0	0	0	0	0	+	HP0255	adenylosuccinate synthetase (purA)	Purines, pyrimidines, nucleosides, and nucleotides	Purine ribonucleotide biosynthesis
HP0256	|	0	0	0	0	0	0	0	0	0	0	|	HP0256	H. pylori predicted coding region HP0256	Unknown	Hypothetical protein
HP0257	|	0	0	0	0	0	0	0	0	0	0	|	HP0257	conserved hypothetical secreted protein	Hypothetical	Conserved
HP0258	|	0	0	0	0	0	0	0	0	0	0	|	HP0258	conserved hypothetical integral membrane protein	Hypothetical
HP0259	v	0	0	0	0	0	0	0	0	0	0	v	HP0259	exonuclease VII, large subunit (xseA)	DNA metabolism	Degradation of DNA
HP0260	^	0	0	0	0	0	0	0	0	0	0	^	HP0260	adenine specific DNA methyltransferase (mod)	DNA metabolism	Restriction/modification
HP0261	+	0	0	0	0	0	0	0	0	0	r	+	HP0261	H. pylori predicted coding region HP0261	Unknown	Hypothetical protein
HP0262	v	0	0	0	0	0	0	0	0	0	0	v	HP0262	H. pylori predicted coding region HP0262	Unknown	Hypothetical protein
HP0263	v	0	0	0	0	0	0	0	0	0	0	v	HP0263	adenine specific DNA methyltransferase (hpaim)	DNA metabolism	Restriction/modification
HP0264	v	0	0	0	0	0	0	0	0	0	0	v	HP0264	ATP-dependent protease binding subunit (clpB)	Protein fate	Degradation of proteins, peptides, and glycopeptides
HP0265	+	0	0	i	0	0	0	0	0	0	0	+	HP0265	cytochrome c biogenesis protein (ccdA)	Energy metabolism	Electron transport
HP0266	|	0	0	0	0	0	0	0	0	0	0	|	HP0266	dihydroorotase (pyrC)	Purines, pyrimidines, nucleosides, and nucleotides	Pyrimidine ribonucleotide biosynthesis
HP0267	v	0	0	0	0	0	0	0	0	0	0	v	HP0267	chlorohydrolase	Cellular processes	Detoxification
HP0268	+	0	0	0	0	0	0	0	0	0	0	+	HP0268	H. pylori predicted coding region HP0268	Unknown	Hypothetical protein
HP0269	v	0	0	0	0	0	0	0	0	0	0	v	HP0269	conserved hypothetical ATP-binding protein	Hypothetical	Conserved
HP0270	+	0	0	0	0	0	0	0	0	0	0	+	HP0270	H. pylori predicted coding region HP0270	Unknown	Hypothetical protein
HP0271	|	0	0	0	0	0	0	0	0	0	0	|	HP0271	H. pylori predicted coding region HP0271	Unknown	Hypothetical protein
HP0272	|	0	0	0	0	0	0	0	0	0	0	|	HP0272	H. pylori predicted coding region HP0272	Unknown	Hypothetical protein
HP0273	|	0	0	0	0	0	0	0	0	0	0	|	HP0273	H. pylori predicted coding region HP0273	Unknown	Hypothetical protein
HP0274	|	0	0	0	0	0	0	0	0	0	0	|	HP0274	conserved hypothetical protein	Hypothetical	Conserved
HP0275	|	0	0	0	0	0	0	0	0	0	0	|	HP0275	ATP-dependent nuclease (addB)	DNA metabolism	Degradation of DNA
HP0276	v	0	0	0	0	0	0	0	0	0	0	v	HP0276	H. pylori predicted coding region HP0276	Unknown	Hypothetical protein
HP0277	+	0	0	0	0	0	0	0	0	0	0	+	HP0277	ferredoxin	Energy metabolism	Electron transport
HP0278	|	0	0	0	0	0	0	0	0	0	0	|	HP0278	guanosine pentaphosphate phosphohydrolase (gppA)	Regulatory functions	Other
HP0279	|	0	0	0	0	0	0	0	0	0	0	|	HP0279	lipopolysaccharide heptosyltransferase-1 (rfaC)	Cell envelope	Biosynthesis and degradation of surface polysaccarides and lipopolysaccharides
HP0280	v	0	0	0	0	0	0	0	0	0	0	v	HP0280	heat shock protein B (ibpB)	Cellular processes	Adaptations to atypical conditions
HP0281	^	0	0	0	0	0	0	0	0	0	0	^	HP0281	tRNA-guanine transglycosylase (tgt)	Translation	tRNA and rRNA base modification
HP0282	+	0	0	0	0	0	0	0	0	0	0	+	HP0282	H. pylori predicted coding region HP0282	Unknown	Hypothetical protein
HP0283	I	0	0	0	0	0	0	0	0	0	0	I	HP0283	3-dehydroquinate synthase (aroB)	Amino acid biosynthesis	Aromatic amino acid family
HP0284	I	0	0	0	0	0	0	0	0	0	0	I	HP0284	conserved hypothetical integral membrane protein	Hypothetical	Conserved
HP0285	I	i		0	0			0	0	0	0	I	HP0285	conserved hypothetical protein	Hypothetical	Conserved
HP0286	I	0	0	0	0	0	0	0	0	0	0	I	HP0286	cell division protein (ftsH)	Cellular processes	Cell division
HP0287	I	0	0	0	0	0	0	0	0	0	0	I	HP0287	H. pylori predicted coding region HP0287	Unknown	Hypothetical protein
HP0288	v	0	0	0	0	0	0	0	0	0	0	v	HP0288	H. pylori predicted coding region HP0288	Unknown	Hypothetical protein
HP0289	v	0	0	0	0	0	0	0	0	0	0	v	HP0289	toxin-like outer membrane protein	Cell envelope	Other
HP0290	+	0	0	0	0	0	0	0	0	0	r	+	HP0290	diaminopimelate decarboxylase (dap decarboxylase) (lysA)	Amino acid biosynthesis	Aspartate family
HP0291	I	0	0	0	0	0	0	0	0	0	0	I	HP0291	H. pylori predicted coding region HP0291	Unknown	Hypothetical protein
HP0292	I	0	0	0	0	0	0	0	0	0	0	I	HP0292	H. pylori predicted coding region HP0292	Unknown	Hypothetical protein
HP0293	v	0	0	0	0	0	0	0	0	0	0	v	HP0293	para-aminobenzoate synthetase (pabB)	Biosynthesis of cofactors, prosthetic groups, and carriers	Folic acid
HP0294	v	i	i	0	0	0		0	0	0	1	v	HP0294	aliphatic amidase (aimE)	Energy metabolism	Amino acids and amines
HP0295	^	0	0	i	1	1	0	i	0	0	1	^	HP0295	flagellin B homolog (fla)	Cellular processes	Chemotaxis and motility
HP0296	+	0	0	0	0	0	0	0	0	0	0	+	HP0296	ribosomal protein L21 (rpl21)	Translation	Ribosomal proteins: synthesis and modification
HP0297	v	0	0	0	0	0	0	0	0	0	0	v	HP0297	ribosomal protein L27 (rpl27)	Translation	Ribosomal proteins: synthesis and modification
HP0298	+	r	0	0	0	0	0	0	0	0	0	+	HP0298	dipeptide ABC transporter, periplasmic dipeptide-binding protein (dppA)	Transport and binding proteins	Amino acids, peptides and amines
HP0299	|	r	0	0	0	0	0	0	0	0	0	|	HP0299	dipeptide ABC transporter, permease protein (dppB)	Transport and binding proteins	Amino acids, peptides and amines
HP0300	|	r	0	0	0	0	0	0	0	0	0	|	HP0300	dipeptide ABC transporter, permease protein (dppC)	Transport and binding proteins	Amino acids, peptides and amines
HP0301	|	0	0	0	0	0	0	0	0	0	0	|	HP0301	dipeptide ABC transporter, ATP-binding protein (dppD)	Transport and binding proteins	Amino acids, peptides and amines
HP0302	|	0	0	i	0	0	0	0	0	0	0	|	HP0302	dipeptide ABC transporter, ATP-binding protein (dppF)	Transport and binding proteins	Amino acids, peptides and amines
HP0303	|	r	0	0	0	0	0	0	0	0	r	|	HP0303	GTP-binding protein (obg)	Unknown	General
HP0304	v	0	0	0	0	0	0	0	0	0	0	v	HP0304	H. pylori predicted coding region HP0304	Unknown	Hypothetical protein
HP0305	+	i	0	0	0	0	0	0	0	0	0	+	HP0305	H. pylori predicted coding region HP0305	Unknown	Hypothetical protein
HP0306	|	i	0	i	0	0	0	0	0	0	0	|	HP0306	glutamate-1-semialdehyde 2,1-aminomutase (hemL)	Biosynthesis of cofactors, prosthetic groups, and carriers	Heme, porphyrin, and cobalamin
HP0307	|	0	0	0	0	0	0	0	0	0	0	|	HP0307	H. pylori predicted coding region HP0307	Unknown	Hypothetical protein
HP0308	v	0	0	0	0	0	0	0	0	0	0	v	HP0308	H. pylori predicted coding region HP0308	Unknown	Hypothetical protein
HP0309	+	0	0	0	0	0	0	0	0	0	r	+	HP0309	conserved hypothetical protein	Hypothetical	Conserved
HP0310	|	0	0	i	0	0	0	0	0	0	r	|	HP0310	conserved hypothetical protein	Hypothetical	Conserved
HP0311	|	0	0	0	0	0	0	0	0	0	0	|	HP0311	H. pylori predicted coding region HP0311	Unknown	Hypothetical protein
HP0312	v	0	0	0	0	0	0	0	0	0	0	v	HP0312	conserved hypothetical ATP-binding protein	Hypothetical	Conserved
HP0313	^	0	0	0	0	0	0	0	0	0	0	^	HP0313	nitrite extrusion protein (narK)	Transport and binding proteins	Anions
HP0314	v	0	0	0	0	0	0	0	0	0	0	v	HP0314	H. pylori predicted coding region HP0314	Unknown	Hypothetical protein
HP0315	^	0	0	0	0	0	0	0	0	0	0	^	HP0315	virulence associated protein D (vapD)	Cellular processes	Pathogenesis
HP0316	+	0	0	0	0	0	0	0	0	0	0	+	HP0316	H. pylori predicted coding region HP0316	Unknown	Hypothetical protein
HP0317	^	0	0	0	0	0	0	0	0	0	i	^	HP0317	outer membrane protein (omp9)	Cell envelope	Other
HP0318	^	0	0	i	0	0	0	0	0	0	0	^	HP0318	conserved hypothetical protein	Hypothetical	Conserved
HP0319	^	0	0	0	0	0	0	0	0	0	i	^	HP0319	arginyl-tRNA synthetase (argS)	Translation	tRNA aminoacylation
HP0320	+	0	0	0	0	0	0	0	0	0	0	+	HP0320	conserved hypothetical secreted protein	Hypothetical	Conserved
HP0321	^	0	0	0	0	0	0	0	0	0	0	^	HP0321	5'-guanylate kinase (gmk)	Purines, pyrimidines, nucleosides, and nucleotides	Purine ribonucleotide biosynthesis
HP0322	+	0	0	0	0	0	0	0	0	0	1	+	HP0322	poly E-rich protein	Unknown	General
HP0323	v	0	0	0	0	0	0	0	0	0	0	v	HP0323	membrane bound endonuclease (nuc)	DNA metabolism	DNA replication, recombination, and repair
HP0324	^	0	0	0	0	0	0	0	0	0	0	^	HP0324	outer membrane protein (omp10)	Cell envelope	Other
HP0325	+	0	0	0	0	0	0	0	0	0	0	+	HP0325	flagellar basal-body L-ring protein (flgH)	Cellular processes	Chemotaxis and motility
HP0326	I	0	0	0	0	0	0	0	0	0	0	I	HP0326	CMP-N-acetylneuraminic acid synthetase (neuA)	Cell envelope	Biosynthesis and degradation of surface polysaccarides and lipopolysaccharides
HP0327	v	0	0	0	0	0	0	0	0	0	0	v	HP0327	flagellar protein G (flaG)	Cellular processes	Chemotaxis and motility
HP0328	^	0	0	0	0	0	0	0	0	0	0	^	HP0328	conserved hypothetical protein	Hypothetical	Conserved
HP0329	+	0	0	0	0	0	0	0	0	0	0	+	HP0329	NH(3)-dependent NAD+ synthetase (nadE)	Biosynthesis of cofactors, prosthetic groups, and carriers	Pyridine nucleotides
HP0330	+	0	0	i	0	0	0	0	0	0	0	+	HP0330	ketol-acid reductoisomerase (ilvC)	Amino acid biosynthesis	Pyruvate family
HP0331	|	0	0	0	0	0	0	0	0	0	1	|	HP0331	cell division inhibitor (minD)	Cellular processes	Cell division
HP0332	|	0	0	0	0	0	0	0	0	0	0	|	HP0332	cell division topological specificity factor (minE)	Cellular processes	Cell division
HP0333	|	0	0	0	0	0	0	0	0	0	0	|	HP0333	DNA processing chain A (dprA)	Cellular processes	Transformation
HP0334	v	0	0	0	0	0	0	0	0	0	0	v	HP0334	conserved hypothetical protein	Hypothetical	Conserved
HP0335	+	0	0	0	0	0	0	0	0	0	0	+	HP0335	H. pylori predicted coding region HP0335	Unknown	Hypothetical protein
HP0336	v	0	0	0	0	0	0	0	0	0	0	v	HP0336	H. pylori predicted coding region HP0336	Unknown	Hypothetical protein
HP0337	+	0	0	0	0	0	0	0	0	0	0	+	HP0337	H. pylori predicted coding region HP0337	Unknown	Hypothetical protein
HP0338	v	0	0	0	0	0	0	0	0	0	0	v	HP0338	H. pylori predicted coding region HP0338	Unknown	Hypothetical protein
HP0339	+	0	0	0	0	0	0	0	0	0	0	+	HP0339	H. pylori predicted coding region HP0339	Unknown	Hypothetical protein
HP0340	|	0	0	0	0	0	0	0	0	0	0	|	HP0340	H. pylori predicted coding region HP0340	Unknown	Hypothetical protein
HP0341	v	0	0	0	0	0	0	0	0	0	0	v	HP0341	H. pylori predicted coding region HP0341	Unknown	Hypothetical protein
HP0342	+	0	0	0	0	0	0	0	0	0	0	+	HP0342	H. pylori predicted coding region HP0342	Unknown	Hypothetical protein
HP0343	|	0	0	0	0	0	0	0	0	0	0	|	HP0343	H. pylori predicted coding region HP0343	Unknown	Hypothetical protein
HP0344	|	0	0	0	0	0	0	0	0	0	0	|	HP0344	H. pylori predicted coding region HP0344	Unknown	Hypothetical protein
HP0345	v	i	0	0	0	0	0	0	0	0	0	v	HP0345	H. pylori predicted coding region HP0345	Unknown	Hypothetical protein
HP0346	v	0	0	0	0	0	0	0	0	0	1	v	HP0346	H. pylori predicted coding region HP0346	Unknown	Hypothetical protein
HP0347	^	0	0	0	0	0	0	0	0	0	0	^	HP0347	conserved hypothetical protein	Hypothetical	Conserved
HP0348	|	0	0	0	0	0	0	0	0	0	0	|	HP0348	single-stranded-DNA-specific exonuclease (recJ)	DNA metabolism	DNA replication, recombination, and repair
HP0349	+	0	0	0	0	0	0	0	0	0	0	+	HP0349	CTP synthetase (pyrG)	Purines, pyrimidines, nucleosides, and nucleotides	Pyrimidine ribonucleotide biosynthesis
HP0350	+	0	0	0	0	0	0	0	0	0	0	+	HP0350	H. pylori predicted coding region HP0350	Unknown	Hypothetical protein
HP0351	|	0	0	0	0	0	0	0	0	0	0	|	HP0351	flagellar basal-body M-ring protein (fliF)	Cellular processes	Chemotaxis and motility
HP0352	|	0	0	0	0	0	0	0	0	0	i	|	HP0352	flagellar motor switch protein (fliG)	Cellular processes	Chemotaxis and motility
HP0353	|	0	0	0	0	0	0	0	0	0	0	|	HP0353	flagellar export protein (fliH)	Cellular processes	Chemotaxis and motility
HP0354	|	0	0	0	0	0	0	0	0	0	0	|	HP0354	deoxyxylulose-5-phosphate synthase, putative (dxs)	Biosynthesis of cofactors, prosthetic groups, and carriers	Other
HP0355	|	r	0	0	0	0	0	0	0	0	0	|	HP0355	GTP-binding membrane protein (lepA)	Protein fate	Protein and peptide secretion and trafficking
HP0356	v	0	0	0	0	0	0	0	0	0	0	v	HP0356	H. pylori predicted coding region HP0356	Unknown	Hypothetical protein
HP0357	^	0	0	0	0	0	0	0	0	0	0	^	HP0357	short chain alcohol dehydrogenase	Energy metabolism	Fermentation
HP0358	+	0	0	0	0	0	0	0	0	0	0	+	HP0358	H. pylori predicted coding region HP0358	Unknown	Hypothetical protein
HP0359	v	0	0	0	0	0	0	0	0	0	i	v	HP0359	H. pylori predicted coding region HP0359	Unknown	Hypothetical protein
HP0360	v	0	0	0	0	0	0	0	0	0	0	v	HP0360	UDP-glucose 4-epimerase	Energy metabolism	Sugars
HP0361	^	0	0	0	0	0	0	0	0	0	0	^	HP0361	pseudouridylate synthase I (hisT)	Translation	tRNA and rRNA base modification
HP0362	^	0	0	0	0	0	0	0	0	0	0	^	HP0362	conserved hypothetical integral membrane protein	Hypothetical	Conserved
HP0363	|	0	0	0	0	0	0	0	0	0	0	|	HP0363	L-isoaspartyl-protein carboxyl methyltransferase (pcm)	Protein fate	Protein modification and repair
HP0364	+	0	0	0	0	0	0	0	0	0	0	+	HP0364	ribonucleoside diphosphate reductase, beta subunit (nrdB)	Purines, pyrimidines, nucleosides, and nucleotides	2'-Deoxyribonucleotide metabolism
HP0365	v	0	0	0	0	0	0	0	0	0	r	v	HP0365	H. pylori predicted coding region HP0365	Unknown	Hypothetical protein
HP0366	^	0	0	i	0	0	0	i	i	0	i	^	HP0366	spore coat polysaccharide biosynthesis protein C	Cell envelope	Biosynthesis and degradation of surface polysaccarides and lipopolysaccharides
HP0367	+	0	0	i	i	0	0	i	i	0	i	+	HP0367	H. pylori predicted coding region HP0367	Unknown	Hypothetical protein
HP0368	^	0	0	0	0	0	0	0	0	0	0	^	HP0368	H. pylori predicted coding region HP0368	Unknown	Hypothetical protein
HP0369	^	0	0	0	0	0	0	0	0	0	0	^	HP0369	H. pylori predicted coding region HP0369	Unknown	Hypothetical protein
HP0370	^	0	0	i	0	0	0	0	0	0	0	^	HP0370	biotin carboxylase (accC)	Fatty acid and phospholipid metabolism	Biosynthesis
HP0371	+	0	0	0	0	0	0	0	0	0	0	+	HP0371	biotin carboxyl carrier protein (fabE)	Fatty acid and phospholipid metabolism	Biosynthesis
HP0372	v	0	0	0	0	0	0	0	0	0	0	v	HP0372	deoxycytidine triphosphate deaminase (dcd)	Purines, pyrimidines, nucleosides, and nucleotides	2'-Deoxyribonucleotide metabolism
HP0373	v	0	0	0	0	0	0	0	0	0	0	v	HP0373	conserved hypothetical protein	Hypothetical	Conserved
HP0374	^	0	0	0	0	0	0	0	0	0	0	^	HP0374	conserved hypothetical protein	Hypothetical	Conserved
HP0375	+	r	0	0	0	0	0	0	0	0	0	+	HP0375	H. pylori predicted coding region HP0375	Unknown	Hypothetical protein
HP0376	v	0	0	0	0	0	0	0	0	0	0	v	HP0376	ferrochelatase (hemH)	Biosynthesis of cofactors, prosthetic groups, and carriers	Heme, porphyrin, and cobalamin
HP0377	+	0	0	0	0	0	0	0	0	0	i	+	HP0377	thiol:disulfide interchange protein (dsbC), putative	Unknown	General
HP0378	I	0	0	0	0	0	0	0	0	0	0	I	HP0378	cytochrome c biogenesis protein (ycf5)	Energy metabolism	Electron transport
HP0379	v	0	0	0	0	0	0	0	0	0	0	v	HP0379	fucosyltransferase	Cell envelope	Biosynthesis and degradation of surface polysaccarides and lipopolysaccharides
HP0380	^	i	0	i	0	0	0	0	0	0	0	^	HP0380	glutamate dehydrogenase (gdhA)	Amino acid biosynthesis	Glutamate family
HP0381	^	0	0	0	0	0	0	0	0	0	0	^	HP0381	protoporphyrinogen oxidase (hemK)	Unknown	General
HP0382	+	0	0	0	0	0	0	0	0	0	0	+	HP0382	zinc-metallo protease (YJR117W)	Protein fate	Degradation of proteins, peptides, and glycopeptides
HP0383	v	i	0	0	0	0	0	0	0	0	0	v	HP0383	H. pylori predicted coding region HP0383	Unknown	Hypothetical protein
HP0384	^	0	0	0	0	0	0	0	0	0	0	^	HP0384	H. pylori predicted coding region HP0384	Unknown	Hypothetical protein
HP0385	+	0	0	0	0	0	0	0	0	0	i	+	HP0385	H. pylori predicted coding region HP0385	Unknown	Hypothetical protein
HP0386	|	0	0	0	0	0	0	0	0	0	0	|	HP0386	H. pylori predicted coding region HP0386	Unknown	Hypothetical protein
HP0387	v	0	0	0	0	0	0	0	0	0	0	v	HP0387	primosomal protein replication factor (priA)	DNA metabolism	DNA replication, recombination, and repair
HP0388	^	i	0	0	0	0	0	0	0	0	0	^	HP0388	conserved hypothetical protein	Hypothetical	Conserved
HP0389	^	i	0	0	0	0	0	0	0	0	0	^	HP0389	superoxide dismutase (sodB)	Cellular processes	Detoxification
HP0390	v	i	0	0	0	0	0	0	0	0	0	v	HP0390	adhesin-thiol peroxidase (tagD)	Unknown	General
HP0391	^	0	0	0	0	0	0	0	0	0	0	^	HP0391	purine-binding chemotaxis protein (cheW)	Cellular processes	Chemotaxis and motility
HP0392	+	0	0	0	0	0	0	0	0	0	1	+	HP0392	histidine kinase (cheA)	Cellular processes	Chemotaxis and motility
HP0393	^	0	0	0	0	0	0	0	0	0	0	^	HP0393	chemotaxis protein (cheV)	Cellular processes	Chemotaxis and motility
HP0394	|	0	0	0	0	0	0	0	0	0	0	|	HP0394	H. pylori predicted coding region HP0394	Unknown	Hypothetical protein
HP0395	|	0	0	0	0	0	0	0	0	0	0	|	HP0395	conserved hypothetical protein	Hypothetical	Conserved
HP0396	|	0	0	0	0	0	0	0	0	0	0	|	HP0396	conserved hypothetical protein	Hypothetical	Conserved
HP0397	|	0	0	0	0	0	0	0	0	0	0	|	HP0397	phosphoglycerate dehydrogenase (serA)	Amino acid biosynthesis	Serine family
HP0398	|	0	0	0	0	0	0	0	0	0	1	|	HP0398	H. pylori predicted coding region HP0398	Unknown	Hypothetical protein
HP0399	+	0	1	0	0	0	0	0	0	0	1	+	HP0399	ribosomal protein S1 (rps1)	Translation	Ribosomal proteins: synthesis and modification
HP0400	^	0	0	0	0	0	0	0	0	0	0	^	HP0400	penicillin tolerance protein (lytB)	Regulatory functions	Other
HP0401	|	0	0	0	0	0	0	0	0	0	0	|	HP0401	3-phosphoshikimate 1-carboxyvinyltransferase (aroA)	Amino acid biosynthesis	Aromatic amino acid family
HP0402	|	0	0	0	0	0	0	0	0	0	0	|	HP0402	phenylalanyl-tRNA synthetase, beta subunit (pheT)	Translation	tRNA aminoacylation
HP0403	+	0	0	0	0	0	0	0	0	0	0	+	HP0403	phenylalanyl-tRNA synthetase, alpha subunit (pheS)	Translation	tRNA aminoacylation
HP0404	+	0	0	0	0	0	0	0	0	0	0	+	HP0404	protein kinase C inhibitor (SP:P16436)	Protein fate	Degradation of proteins, peptides, and glycopeptides
HP0405	|	0	0	0	0	0	0	0	0	0	0	|	HP0405	nifS-like protein	Unknown	General
HP0406	v	0	0	0	0	0	0	0	0	0	0	v	HP0406	H. pylori predicted coding region HP0406	Unknown	Hypothetical protein
HP0407	v	0	0	0	0	0	0	0	0	0	0	v	HP0407	biotin sulfoxide reductase (bisC)	Biosynthesis of cofactors, prosthetic groups, and carriers	Biotin
HP0408	+	0	0	0	0	0	0	0	0	0	0	+	HP0408	H. pylori predicted coding region HP0408	Unknown	Hypothetical protein
HP0409	v	r	0	i	0	0	0	0	0	0	0	v	HP0409	GMP synthase (guaA)	Purines, pyrimidines, nucleosides, and nucleotides	Purine ribonucleotide biosynthesis
HP0410	v	0	0	i	0	0	0	0	0	0	i	v	HP0410	putative neuraminyllactose-binding hemagglutinin homolog (hpaA)	Cell envelope	Surface structures
HP0411	v	0	0	0	0	0	0	0	0	0	0	v	HP0411	H. pylori predicted coding region HP0411	Unknown	Hypothetical protein
HP0412	v	0	0	0	0	0	0	0	0	0	0	v	HP0412	H. pylori predicted coding region HP0412	Unknown	Hypothetical protein
HP0413	^	0	0	0	0	0	0	0	0	0	0	^	HP0413	transposase-like protein, PS3IS	Other Categories	Transposon-related functions
HP0414	v	0	0	0	0	0	0	0	0	0	0	v	HP0414	IS200 insertion sequence from SARA17	Other Categories	Transposon-related functions
HP0415	v	0	0	0	0	0	0	0	0	0	0	v	HP0415	conserved hypothetical integral membrane protein	Hypothetical	Conserved
HP0416	^	0	0	0	0	0	0	0	0	0	0	^	HP0416	cyclopropane fatty acid synthase (cfa)	Fatty acid and phospholipid metabolism	Biosynthesis
HP0417	+	0	0	0	0	0	0	0	0	0	0	+	HP0417	methionyl-tRNA synthetase (metS)	Translation	tRNA aminoacylation
HP0418	|	0	0	0	0	0	0	0	0	0	0	|	HP0418	H. pylori predicted coding region HP0418	Unknown	Hypothetical protein
HP0419	|	0	0	0	0	0	0	0	0	0	0	|	HP0419	conserved hypothetical protein	Hypothetical	Conserved
HP0420	|	0	0	0	0	0	0	0	0	0	0	|	HP0420	H. pylori predicted coding region HP0420	Unknown	Hypothetical protein
HP0421	|	0	0	0	0	0	0	0	0	0	0	|	HP0421	type 1 capsular polysaccharide biosynthesis protein J (capJ)	Cell envelope	Biosynthesis and degradation of surface polysaccarides and lipopolysaccharides
HP0422	v	0	0	0	0	0	0	0	0	0	1	v	HP0422	arginine decarboxylase (speA)	Central intermediary metabolism	Polyamine biosynthesis
HP0423	^	i	0	i	0	0	0	0	0	0	0	^	HP0423	H. pylori predicted coding region HP0423	Unknown	Hypothetical protein
HP0424	^	0	0	0	0	0	0	0	0	0	0	^	HP0424	H. pylori predicted coding region HP0424	Unknown	Hypothetical protein
HP0425	|	i	0	0	0	0	0	0	0	0	0	|	HP0425	H. pylori predicted coding region HP0425	Unknown	Hypothetical protein
HP0426	+	i	0	0	0	0	0	0	0	0	0	+	HP0426	H. pylori predicted coding region HP0426	Unknown	Hypothetical protein
HP0427	^	0	0	0	0	0	0	0	0	0	0	^	HP0427	H. pylori predicted coding region HP0427	Unknown	Hypothetical protein
HP0428	v	0	0	0	0	0	0	0	0	0	0	v	HP0428	phage/colicin/tellurite resistance cluster terY protein	Cellular processes	Toxin production and resistance
HP0429	v	0	0	0	0	0	0	0	0	0	0	v	HP0429	H. pylori predicted coding region HP0429	Unknown	Hypothetical protein
HP0430	+	0	0	0	0	0	0	0	0	0	0	+	HP0430	H. pylori predicted coding region HP0430	Unknown	Hypothetical protein
HP0431	|	0	0	0	0	0	0	0	0	0	0	|	HP0431	protein phosphatase 2C homolog (ptc1)	Unknown	General
HP0432	|	0	0	0	0	0	0	0	0	0	0	|	HP0432	protein kinase C-like protein	Cellular processes	Adaptations to atypical conditions
HP0433	|	0	0	0	0	0	0	0	0	0	0	|	HP0433	H. pylori predicted coding region HP0433	Unknown	Hypothetical protein
HP0434	v	0	0	0	0	0	0	0	0	0	0	v	HP0434	H. pylori predicted coding region HP0434	Unknown	Hypothetical protein
HP0435	+	0	0	0	0	0	0	0	0	0	0	+	HP0435	H. pylori predicted coding region HP0435	Unknown	Hypothetical protein
HP0436	v	0	0	0	0	0	0	0	0	0	0	v	HP0436	H. pylori predicted coding region HP0436	Unknown	Hypothetical protein
HP0437	^	0	0	0	0	0	0	0	0	0	0	^	HP0437	IS605 transposase (tnpA)	Other Categories	Transposon-related functions
HP0438	v	0	0	0	0	0	0	0	0	0	0	v	HP0438	IS605 transposase (tnpB)	Other Categories	Transposon-related functions
HP0439	^	0	0	0	0	0	0	0	0	0	0	^	HP0439	H. pylori predicted coding region HP0439	Unknown	Hypothetical protein
HP0440	^	0	0	0	0	0	0	0	0	0	0	^	HP0440	DNA topoisomerase I (topA)	DNA metabolism	DNA replication, recombination, and repair
HP0441	|	0	0	0	0	0	0	0	0	0	0	|	HP0441	VirB4 homolog	Cellular processes	Transformation
HP0442	|	0	0	0	0	0	0	0	0	0	0	|	HP0442	H. pylori predicted coding region HP0442	Unknown	Hypothetical protein
HP0443	|	0	0	0	0	0	0	0	0	0	0	|	HP0443	H. pylori predicted coding region HP0443	Unknown	Hypothetical protein
HP0444	+	0	0	0	0	0	0	0	0	0	0	+	HP0444	H. pylori predicted coding region HP0444	Unknown	Hypothetical protein
HP0445	^	0	0	0	0	0	0	0	0	0	0	^	HP0445	H. pylori predicted coding region HP0445	Unknown	Hypothetical protein
HP0446	+	0	0	0	0	0	0	0	0	0	0	+	HP0446	H. pylori predicted coding region HP0446	Unknown	Hypothetical protein
HP0447	+	0	0	0	0	0	0	0	0	0	0	+	HP0447	conserved hypothetical protein	Hypothetical	Conserved
HP0448	v	0	0	0	0	0	0	0	0	0	0	v	HP0448	H. pylori predicted coding region HP0448	Unknown	Hypothetical protein
HP0449	+	0	0	i	0	0	0	0	0	0	0	+	HP0449	H. pylori predicted coding region HP0449	Unknown	Hypothetical protein
HP0450	v	0	0	0	0	0	0	0	0	0	0	v	HP0450	H. pylori predicted coding region HP0450	Unknown	Hypothetical protein
HP0451	v	0	0	0	0	0	0	0	0	0	0	v	HP0451	H. pylori predicted coding region HP0451	Unknown	Hypothetical protein
HP0452	+	0	0	0	0	0	0	0	0	0	0	+	HP0452	conserved hypothetical protein	Hypothetical	Conserved
HP0453	I	0	0	0	0	0	0	0	0	0	0	I	HP0453	H. pylori predicted coding region HP0453	Unknown	Hypothetical protein
HP0454	v	0	0	0	0	0	0	0	0	0	0	v	HP0454	H. pylori predicted coding region HP0454	Unknown	Hypothetical protein
HP0455	v	0	0	0	0	0	0	0	0	0	0	v	HP0455	H. pylori predicted coding region HP0455	Unknown	Hypothetical protein
HP0456	v	0	0	0	0	0	0	0	0	0	0	v	HP0456	H. pylori predicted coding region HP0456	Unknown	Hypothetical protein
HP0457	+	0	0	0	0	0	0	0	0	0	0	+	HP0457	H. pylori predicted coding region HP0457	Unknown	Hypothetical protein
HP0458	I	0	0	0	0	0	0	0	0	0	0	I	HP0458	H. pylori predicted coding region HP0458	Unknown	Hypothetical protein
HP0459	v	0	0	0	0	0	0	0	0	0	0	v	HP0459	virB4 homolog (virB4)	Cellular processes	Pathogenesis
HP0460	v	0	0	0	0	0	0	0	0	0	0	v	HP0460	H. pylori predicted coding region HP0460	Unknown	Hypothetical protein
HP0461	^	0	0	0	0	0	0	0	0	0	0	^	HP0461	H. pylori predicted coding region HP0461	Unknown	Hypothetical protein
HP0462	^	0	0	0	0	0	0	0	0	0	0	^	HP0462	type I restriction enzyme S protein (hsdS)	DNA metabolism	Restriction/modification
HP0463	^	0	0	0	0	0	0	0	0	0	0	^	HP0463	type I restriction enzyme M protein (hsdM)	DNA metabolism	Restriction/modification
HP0464	+	0	0	0	0	0	0	0	0	0	0	+	HP0464	type I restriction enzyme R protein (hsdR)	DNA metabolism	Restriction/modification
HP0465	^	0	0	0	0	0	0	0	0	0	0	^	HP0465	conserved hypothetical protein	Hypothetical	Conserved
HP0466	|	0	0	0	0	0	0	0	0	0	0	|	HP0466	conserved hypothetical protein	Hypothetical	Conserved
HP0467	|	0	0	0	0	0	0	0	0	0	0	|	HP0467	conserved hypothetical integral membrane protein	Hypothetical	Conserved
HP0468	|	0	0	0	0	0	0	0	0	0	0	|	HP0468	conserved hypothetical protein	Hypothetical	Conserved
HP0469	|	0	0	0	0	0	0	0	0	0	0	|	HP0469	conserved hypothetical protein	Hypothetical	Conserved
HP0470	+	0	0	0	0	0	0	0	0	0	0	+	HP0470	oligoendopeptidase F (pepF)	Protein fate	Degradation of proteins, peptides, and glycopeptides
HP0471	^	0	0	0	0	0	0	0	0	0	0	^	HP0471	glutathione-regulated potassium-efflux system protein (kefB)	Transport and binding proteins	Cations
HP0472	^	0	1	0	0	0	1	0	i	r	1	^	HP0472	outer membrane protein (omp11)	Cell envelope	Other
HP0473	+	0	0	0	0	0	0	0	0	0	0	+	HP0473	molybdenum ABC transporter, periplasmic molybdate-binding protein (modA)	Transport and binding proteins	Anions
HP0474	I	0	0	0	0	0	0	0	0	0	0	I	HP0474	molybdenum ABC transporter, permease protein (modB)	Transport and binding proteins	Anions
HP0475	v	0	0	0	0	0	0	0	0	0	0	v	HP0475	molybdenum ABC transporter, ATP-binding protein (modD)	Transport and binding proteins	Anions
HP0476	^	0	0	0	0	0	0	0	0	0	0	^	HP0476	glutamyl-tRNA synthetase (gltX)	Translation	tRNA aminoacylation
HP0477	+	0	0	0	0	0	0	0	0	0	0	+	HP0477	outer membrane protein (omp12)	Cell envelope	Other
HP0478	|	0	0	0	0	0	0	0	0	0	0	|	HP0478	adenine specific DNA methyltransferase (VSPIM)	DNA metabolism	Restriction/modification
HP0479	|	0	0	0	0	0	0	0	0	0	0	|	HP0479	H. pylori predicted coding region HP0479	Unknown	Hypothetical protein
HP0480	|	0	0	i	0	0	0	0	0	0	0	|	HP0480	GTP-binding protein, fusA-homolog (yihK)	Unknown	General
HP0481	v	0	0	0	0	0	0	0	0	0	0	v	HP0481	adenine specific DNA methyltransferase (MFOKI)	DNA metabolism	Restriction/modification
HP0482	v	0	0	0	0	0	0	0	0	0	r	v	HP0482	H. pylori predicted coding region HP0482	Unknown	Hypothetical protein
HP0483	+	0	0	0	0	0	0	0	0	0	r	+	HP0483	cytosine specific DNA methyltransferase (HPHIMC) {Haemophilus parahaemolyticus}	DNA metabolism	Restriction/modification
HP0484	v	0	0	0	0	0	0	0	0	0	0	v	HP0484	H. pylori predicted coding region HP0484	Unknown	Hypothetical protein
HP0485	^	0	1	i	0	0	0	0	0	0	0	^	HP0485	catalase-like protein	Unknown	General
HP0486	+	0	0	i	0	0	0	0	0	0	0	+	HP0486	H. pylori predicted coding region HP0486	Unknown	Hypothetical protein
HP0487	v	0	0	0	0	0	0	0	0	0	0	v	HP0487	H. pylori predicted coding region HP0487	Unknown	Hypothetical protein
HP0488	+	0	0	0	0	0	0	0	0	0	0	+	HP0488	H. pylori predicted coding region HP0488	Unknown	Hypothetical protein
HP0489	v	0	0	0	0	0	0	0	0	0	0	v	HP0489	H. pylori predicted coding region HP0489	Unknown	Hypothetical protein
HP0490	^	0	0	0	0	0	0	0	0	0	0	^	HP0490	putative potassium channel protein, putative	Transport and binding proteins	Cations
HP0491	^	0	0	0	0	0	0	0	0	0	0	^	HP0491	ribosomal protein L28 (rpL28)	Translation	Ribosomal proteins: synthesis and modification
HP0492	^	i	0	0	0	0	0	0	0	0	i	^	HP0492	H. pylori predicted coding region HP0492	Unknown	Hypothetical protein
HP0493	+	0	0	0	0	0	0	0	0	0	0	+	HP0493	phospho-N-acetylmuramoyl-pentapeptide-transferase (mraY)	Cell envelope	Biosynthesis of murein sacculus and peptidoglycan
HP0494	v	0	0	0	0	0	0	0	0	0	0	v	HP0494	UDP-N-acetylmuramoylalanine-D-glutamate ligase (murD)	Cell envelope	Biosynthesis of murein sacculus and peptidoglycan
HP0495	^	0	0	0	0	0	0	0	0	0	0	^	HP0495	H. pylori predicted coding region HP0495	Unknown	Hypothetical protein
HP0496	+	0	0	0	0	0	0	0	0	0	0	+	HP0496	conserved hypothetical protein	Hypothetical	Conserved
HP0497	+	0	0	0	0	0	0	0	0	0	0	+	HP0497	sodium- and chloride-dependent transporter	Transport and binding proteins	Unknown substrate
HP0498	|	0	0	0	0	0	0	0	0	0	0	|	HP0498	sodium- and chloride-dependent transporter	Transport and binding proteins	Unknown substrate
HP0499	v	0	0	0	0	0	0	0	0	0	0	v	HP0499	phospholipase A1 precursor (DR-phospholipase A)	Fatty acid and phospholipid metabolism	Degradation
HP0500	+	0	0	0	0	0	0	0	0	0	0	+	HP0500	DNA polymerase III beta-subunit (dnaN)	DNA metabolism	DNA replication, recombination, and repair
HP0501	|	0	0	0	0	0	0	0	0	0	0	|	HP0501	DNA gyrase, sub B (gyrB)	DNA metabolism	DNA replication, recombination, and repair
HP0502	v	0	0	0	0	0	0	0	0	0	0	v	HP0502	H. pylori predicted coding region HP0502	Unknown	Hypothetical protein
HP0503	+	0	0	0	0	0	0	0	0	0	0	+	HP0503	H. pylori predicted coding region HP0503	Unknown	Hypothetical protein
HP0504	v	0	0	0	0	0	0	0	0	0	0	v	HP0504	H. pylori predicted coding region HP0504	Unknown	Hypothetical protein
HP0505	v	0	0	0	0	0	0	0	0	0	0	v	HP0505	H. pylori predicted coding region HP0505	Unknown	Hypothetical protein
HP0506	+	0	0	0	0	0	0	0	0	0	0	+	HP0506	conserved hypothetical secreted protein	Hypothetical	Conserved
HP0507	|	0	0	0	0	0	0	0	0	0	0	|	HP0507	conserved hypothetical protein	Hypothetical	Conserved
HP0508	|	0	0	0	0	0	0	0	0	0	i	|	HP0508	H. pylori predicted coding region HP0508	Unknown	Hypothetical protein
HP0509	|	0	0	0	0	0	0	0	0	0	0	|	HP0509	glycolate oxidase subunit (glcD)	Energy metabolism	TCA cycle
HP0510	v	0	0	0	0	0	0	0	0	0	0	v	HP0510	dihydrodipicolinate reductase (dapB)	Amino acid biosynthesis	Aspartate family
HP0511	v	0	0	0	0	0	0	0	0	0	0	v	HP0511	H. pylori predicted coding region HP0511	Unknown	Hypothetical protein
HP0512	^	0	0	0	0	0	0	0	0	0	1	^	HP0512	glutamine synthetase (glnA)	Amino acid biosynthesis	Glutamate family
HP0513	v	0	0	0	0	0	0	0	0	0	0	v	HP0513	H. pylori predicted coding region HP0513	Unknown	Hypothetical protein
HP0514	+	0	0	0	0	0	0	0	0	0	0	+	HP0514	ribosomal protein L9 (rpl9)	Translation	Ribosomal proteins: synthesis and modification
HP0515	|	0	0	0	0	0	0	0	0	0	0	|	HP0515	heat shock protein (hslV)	Protein fate	Degradation of proteins, peptides, and glycopeptides
HP0516	|	0	0	0	0	0	0	0	0	0	0	|	HP0516	heat shock protein (hslU) ORF1	Protein fate	Degradation of proteins, peptides, and glycopeptides
HP0517	|	0	0	0	0	0	0	0	0	0	0	|	HP0517	GTP-binding protein (era)	Cellular processes	0
HP0518	v	0	0	0	0	0	0	0	0	0	0	v	HP0518	conserved hypothetical secreted protein	Hypothetical	Conserved
HP0519	^	0	0	0	0	0	0	0	0	0	0	^	HP0519	conserved hypothetical protein	Hypothetical	Conserved
HP0520	v	0	0	0	0	0	0	0	0	0	0	v	HP0520	cag pathogenicity island protein (cag1)	Cellular processes	Pathogenesis
HP0521	v	0	0	0	0	0	0	0	0	0	0	v	HP0521	cag pathogenicity island protein (cag2) {Helicobacter pylori}	Cellular processes	Pathogenesis
HP0522	+	0	0	0	0	0	0	0	0	0	1	+	HP0522	cag pathogenicity island protein (cag3)	Cellular processes	Pathogenesis
HP0523	v	0	0	0	0	0	0	0	0	0	0	v	HP0523	cag pathogenicity island protein (cag4)	Cellular processes	Pathogenesis
HP0524	^	0	0	0	0	0	0	0	0	0	0	^	HP0524	cag pathogenicity island protein (cag5)	Cellular processes	Pathogenesis
HP0525	|	0	0	0	0	0	0	0	0	0	0	|	HP0525	virB11 homolog	Cellular processes	Pathogenesis
HP0526	+	0	0	0	0	0	0	0	0	0	0	+	HP0526	cag pathogenicity island protein (cag6)	Cellular processes	Pathogenesis
HP0527	^	0	0	0	0	0	0	0	0	0	0	^	HP0527	cag pathogenicity island protein (cag7)	Cellular processes	Pathogenesis
HP0528	+	0	0	0	0	0	0	0	0	0	0	+	HP0528	cag pathogenicity island protein (cag8)	Cellular processes	Pathogenesis
HP0529	^	0	0	0	0	0	0	0	0	0	0	^	HP0529	cag pathogenicity island protein (cag9)	Cellular processes	Pathogenesis
HP0530	+	r	0	0	0	0	0	0	0	0	0	+	HP0530	cag pathogenicity island protein (cag10)	Cellular processes	Pathogenesis
HP0531	+	0	0	0	0	0	0	0	0	0	0	+	HP0531	cag pathogenicity island protein (cag11)	Cellular processes	Pathogenesis
HP0532	v	0	0	0	0	0	0	0	0	0	0	v	HP0532	cag pathogenicity island protein (cag12)	Cellular processes	Pathogenesis
HP0533	^	0	0	0	0	0	0	0	0	0	0	^	HP0533	H. pylori predicted coding region HP0533	Unknown	Hypothetical protein
HP0534	^	0	0	0	0	0	0	0	0	0	0	^	HP0534	cag pathogenicity island protein (cag13)	Cellular processes	Pathogenesis
HP0535	^	0	0	0	0	0	0	0	0	0	0	^	HP0535	cag pathogenicity island protein (cag14)	Cellular processes	Pathogenesis
HP0536	^	0	0	0	0	0	0	0	0	0	0	^	HP0536	cag pathogenicity island protein (cag15)	Cellular processes	Pathogenesis
HP0537	+	0	0	0	0	0	0	0	0	0	0	+	HP0537	cag pathogenicity island protein (cag16)	Cellular processes	Pathogenesis
HP0538	|	0	0	0	0	0	0	0	0	0	0	|	HP0538	cag pathogenicity island protein (cag17)	Cellular processes	Pathogenesis
HP0539	v	0	0	0	0	0	0	0	0	0	0	v	HP0539	cag pathogenicity island protein (cag18)	Cellular processes	Pathogenesis
HP0540	^	0	0	0	0	0	0	0	0	0	0	^	HP0540	cag pathogenicity island protein (cag19)	Cellular processes	Pathogenesis
HP0541	|	0	0	0	0	0	0	0	0	0	0	|	HP0541	cag pathogenicity island protein (cag20)	Cellular processes	Pathogenesis
HP0542	+	0	0	0	0	0	0	0	0	0	0	+	HP0542	cag pathogenicity island protein (cag21)	Cellular processes	Pathogenesis
HP0543	^	0	0	0	0	0	0	0	0	0	0	^	HP0543	cag pathogenicity island protein (cag22)	Cellular processes	Pathogenesis
HP0544	|	0	0	0	0	0	0	0	0	0	0	|	HP0544	cag pathogenicity island protein (cag23)	Cellular processes	Pathogenesis
HP0545	|	0	0	0	0	0	0	0	0	0	1	|	HP0545	cag pathogenicity island protein (cag24)	Cellular processes	Pathogenesis
HP0546	+	0	0	0	0	0	0	0	0	0	0	+	HP0546	cag pathogenicity island protein (cag25)	Cellular processes	Pathogenesis
HP0547	v	0	0	i	0	0	0	0	0	0	0	v	HP0547	cag pathogenicity island protein (cag26)	Cellular processes	Pathogenesis
HP0548	v	0	0	0	0	0	0	0	0	0	0	v	HP0548	DNA helicase, putative {Methanococcus jannaschii}	DNA metabolism	DNA replication, recombination, and repair
HP0549	^	0	0	0	0	0	0	0	0	0	0	^	HP0549	glutamate racemase (glr)	Cell envelope	Biosynthesis of murein sacculus and peptidoglycan
HP0550	+	0	0	0	0	0	0	0	0	0	0	+	HP0550	transcription termination factor Rho (rho)	Transcription	Transcription factors
HP0551	+	0	0	0	0	0	0	0	0	0	0	+	HP0551	ribosomal protein L31 (rpl31)	Translation	Ribosomal proteins: synthesis and modification
HP0552	|	0	0	0	0	0	0	0	0	0	0	|	HP0552	conserved hypothetical protein	Hypothetical	Conserved
HP0553	|	0	0	0	0	0	0	0	0	0	0	|	HP0553	conserved hypothetical protein	Hypothetical	Conserved
HP0554	|	0	0	0	0	0	0	0	0	0	0	|	HP0554	H. pylori predicted coding region HP0554	Unknown	Hypothetical protein
HP0555	v	0	0	0	0	0	0	0	0	0	0	v	HP0555	H. pylori predicted coding region HP0555	Unknown	Hypothetical protein
HP0556	^	0	0	0	0	0	0	i	0	0	0	^	HP0556	H. pylori predicted coding region HP0556	Unknown	Hypothetical protein
HP0557	^	0	0	0	0	0	0	0	0	0	0	^	HP0557	acetyl-coenzyme A carboxylase (accA)	Fatty acid and phospholipid metabolism	Biosynthesis
HP0558	+	0	0	0	0	0	0	0	0	0	0	+	HP0558	beta ketoacyl-acyl carrier protein synthase II (fabF)	Fatty acid and phospholipid metabolism	Biosynthesis
HP0559	^	0	0	i	0	0	0	0	0	0	i	^	HP0559	acyl carrier protein (acpP)	Fatty acid and phospholipid metabolism	Biosynthesis
HP0560	^	0	0	0	0	0	0	0	0	0	0	^	HP0560	H. pylori predicted coding region HP0560	Unknown	Hypothetical protein
HP0561	^	0	0	0	0	0	0	0	0	0	0	^	HP0561	3-ketoacyl-acyl carrier protein reductase (fabG)	Fatty acid and phospholipid metabolism	Biosynthesis
HP0562	+	0	0	0	0	0	0	0	0	0	0	+	HP0562	ribosomal protein S21 (rps21)	Translation	Ribosomal proteins: synthesis and modification
HP0563	^	0	0	0	0	0	0	0	0	0	0	^	HP0563	H. pylori predicted coding region HP0563	Unknown	Hypothetical protein
HP0564	v	0	0	0	0	0	0	0	0	0	0	v	HP0564	H. pylori predicted coding region HP0564	Unknown	Hypothetical protein
HP0565	^	0	0	0	0	0	0	0	0	0	i	^	HP0565	H. pylori predicted coding region HP0565	Unknown	Hypothetical protein
HP0566	^	0	0	0	0	0	0	0	0	0	0	^	HP0566	diaminopimelate epimerase (dapF)	Amino acid biosynthesis	Aspartate family
HP0567	v	0	0	0	0	0	0	0	0	0	0	v	HP0567	membrane protein	Cell envelope	Other
HP0568	^	0	0	0	0	0	0	0	0	0	0	^	HP0568	H. pylori predicted coding region HP0568	Unknown	Hypothetical protein
HP0569	^	0	0	i	0	0	0	0	0	0	0	^	HP0569	GTP-binding protein (gtp1)	Unknown	General
HP0570	+	0	0	0	0	0	0	0	0	0	0	+	HP0570	aminopeptidase a/i (pepA)	Protein fate	Degradation of proteins, peptides, and glycopeptides
HP0571	^	0	0	0	0	0	0	0	0	0	0	^	HP0571	conserved hypothetical integral membrane protein	Hypothetical	Conserved
HP0572	+	0	0	0	0	0	0	0	0	0	0	+	HP0572	adenine phosphoribosyltransferase (apt)	Purines, pyrimidines, nucleosides, and nucleotides	Salvage of nucleosides and nucleotides
HP0573	^	0	0	0	0	0	0	0	0	0	0	^	HP0573	H. pylori predicted coding region HP0573	Unknown	Hypothetical protein
HP0574	^	0	0	0	0	0	0	0	0	0	0	^	HP0574	galactosidase acetyltransferase (lacA)	Energy metabolism	Sugars
HP0575	|	0	0	0	0	0	0	0	0	0	0	|	HP0575	conserved hypothetical membrane protein	Hypothetical	Conserved
HP0576	|	0	0	0	0	0	0	0	0	0	0	|	HP0576	signal peptidase I (lepB)	Protein fate	Protein and peptide secretion and trafficking
HP0577	+	0	0	0	0	0	0	0	0	0	0	+	HP0577	methylene-tetrahydrofolate dehydrogenase (folD)	Biosynthesis of cofactors, prosthetic groups, and carriers	Folic acid
HP0578	^	0	0	0	0	0	0	0	0	0	0	^	HP0578	H. pylori predicted coding region HP0578	Unknown	Hypothetical protein
HP0579	|	0	0	0	0	0	0	0	0	0	0	|	HP0579	H. pylori predicted coding region HP0579	Unknown	Hypothetical protein
HP0580	|	0	0	0	0	0	0	0	0	0	0	|	HP0580	H. pylori predicted coding region HP0580	Unknown	Hypothetical protein
HP0581	|	0	0	0	0	0	0	0	0	0	0	|	HP0581	dihydroorotase (pyrC)	Purines, pyrimidines, nucleosides, and nucleotides	Pyrimidine ribonucleotide biosynthesis
HP0582	|	i	0	0	0	0	0	0	0	0	i	|	HP0582	H. pylori predicted coding region HP0582	Unknown	Hypothetical protein
HP0583	|	0	0	0	0	0	0	0	0	0	0	|	HP0583	H. pylori predicted coding region HP0583	Unknown	Hypothetical protein
HP0584	+	0	0	0	0	0	0	0	0	0	0	+	HP0584	flagellar switch protein (fliN)	Cellular processes	Chemotaxis and motility
HP0585	^	0	0	0	0	0	0	0	0	0	0	^	HP0585	endonuclease III (nth)	DNA metabolism	DNA replication, recombination, and repair
HP0586	^	0	0	0	0	0	0	0	0	0	0	^	HP0586	H. pylori predicted coding region HP0586	Unknown	Hypothetical protein
HP0587	v	0	0	0	0	0	0	0	0	0	0	v	HP0587	aminodeoxychorismate lyase (pabC)	Biosynthesis of cofactors, prosthetic groups, and carriers	Folic acid
HP0588	+	0	1	i	0	0	0	0	0	1	1	+	HP0588	ferrodoxin-like protein	Energy metabolism	Electron transport
HP0589	|	0	1	i	0	0	0	0	0	1	1	|	HP0589	ferredoxin oxidoreductase, alpha subunit	Energy metabolism	Anaerobic
HP0590	|	0	1	i	0	0	0	0	0	1	1	|	HP0590	ferredoxin oxidoreductase, beta subunit	Energy metabolism	Anaerobic
HP0591	v	0	1	i	0	0	0	0	0	1	1	v	HP0591	ferredoxin oxidoreductase, gamma subunit	Energy metabolism	Anaerobic
HP0592	v	0	0	0	0	0	0	0	0	0	i	v	HP0592	type III restriction enzyme R protein (res)	DNA metabolism
HP0593	v	0	0	0	0	0	0	0	0	0	i	v	HP0593	adenine specific DNA methyltransferase (mod)	DNA metabolism	Restriction/modification
HP0594	+	0	0	0	0	0	0	0	0	0	0	+	HP0594	H. pylori predicted coding region HP0594	Unknown	Hypothetical protein
HP0595	v	0	0	0	0	0	0	0	0	0	0	v	HP0595	H. pylori predicted coding region HP0595	Unknown	General
HP0596	v	0	0	0	0	0	0	0	0	0	0	v	HP0596	H. pylori predicted coding region HP0596	Unknown	Hypothetical protein
HP0597	^	0	0	0	0	0	0	0	0	0	0	^	HP0597	penicillin-binding protein 1A (PBP-1A)	Cell envelope	Biosynthesis of murein sacculus and peptidoglycan
HP0598	|	0	0	0	0	0	0	0	0	0	0	|	HP0598	8-amino-7-oxononanoate synthase (bioF)	Biosynthesis of cofactors, prosthetic groups, and carriers	Biotin
HP0599	+	0	0	i	0	0	0	0	0	0	i	+	HP0599	hemolysin secretion protein precursor (hylB)	Cellular processes	0
HP0600	^	0	0	0	0	0	0	0	0	0	0	^	HP0600	multidrug resistance protein (spaB)	Transport and binding proteins	Unknown substrate
HP0601	v	0	0	0	0	0	1	0	i	r	r	v	HP0601	flagellin A (flaA)	Cellular processes	Chemotaxis and motility
HP0602	+	0	0	0	0	0	0	0	0	0	0	+	HP0602	endonuclease III	DNA metabolism	DNA replication, recombination, and repair
HP0603	v	0	0	0	0	0	0	0	0	0	0	v	HP0603	H. pylori predicted coding region HP0603	Unknown	Hypothetical protein
HP0604	+	0	0	0	0	0	0	0	0	0	0	+	HP0604	uroporphyrinogen decarboxylase (hemE)	Biosynthesis of cofactors, prosthetic groups, and carriers	Heme, porphyrin, and cobalamin
HP0605	|	0	0	i	0	0	0	0	0	0	1	|	HP0605	H. pylori predicted coding region HP0605	Unknown	Hypothetical protein
HP0606	|	0	0	0	0	0	0	0	0	0	0	|	HP0606	membrane fusion protein (mtrC)	Cellular processes	Toxin production and resistance
HP0607	v	0	0	0	0	0	0	0	0	0	0	v	HP0607	acriflavine resistance protein (acrB)	Transport and binding proteins	Unknown substrate
HP0608	v	0	0	0	0	0	0	0	0	0	0	v	HP0608	H. pylori predicted coding region HP0608	Unknown	Hypothetical protein
HP0609	+	0	0	0	0	0	0	0	0	0	0	+	HP0609	H. pylori predicted coding region HP0609	Unknown	Hypothetical protein
HP0610	v	0	0	0	0	0	0	0	0	0	0	v	HP0610	toxin-like outer membrane protein	Cell envelope	Other
HP0611	^	0	0	0	0	0	0	0	0	0	0	^	HP0611	H. pylori predicted coding region HP0611	Unknown	Hypothetical protein
HP0612	|	0	0	0	0	0	0	0	0	0	0	|	HP0612	H. pylori predicted coding region HP0612	Unknown	Hypothetical protein
HP0613	+	r	0	0	0	0	0	0	0	0	0	+	HP0613	ABC transporter, ATP-binding protein	Transport and binding proteins	Unknown substrate
HP0614	^	0	0	0	0	0	0	0	0	0	0	^	HP0614	H. pylori predicted coding region HP0614	Unknown	Hypothetical protein
HP0615	^	0	0	0	0	0	0	0	0	0	0	^	HP0615	DNA ligase (lig)	DNA metabolism	DNA replication, recombination, and repair
HP0616	+	0	0	0	0	0	0	0	0	r	0	+	HP0616	chemotaxis protein (cheV)	Cellular processes	Chemotaxis and motility
HP0617	|	0	0	0	0	0	0	0	0	0	0	|	HP0617	aspartyl-tRNA synthetase (aspS)	Translation	tRNA aminoacylation
HP0618	|	0	0	i	0	0	0	0	0	0	0	|	HP0618	adenylate kinase (adk)	Purines, pyrimidines, nucleosides, and nucleotides	Purine ribonucleotide biosynthesis
HP0619	v	0	0	0	0	0	0	0	0	0	0	v	HP0619	lipopolysacharide biosynthesis glycosyl transferase (lic2B) {Haemophilus influenzae}	Cell envelope	Biosynthesis and degradation of surface polysaccarides and lipopolysaccharides
HP0620	v	0	0	i	0	0	0	0	0	0	0	v	HP0620	inorganic pyrophosphatase (ppa)	Central intermediary metabolism	Phosphorus compounds
HP0621	^	0	0	0	0	0	0	0	0	0	0	^	HP0621	DNA mismatch repair protein (MutS)	DNA metabolism	DNA replication, recombination, and repair
HP0622	|	0	0	0	0	0	0	0	0	0	0	|	HP0622	H. pylori predicted coding region HP0622	Unknown	Hypothetical protein
HP0623	|	0	0	0	0	0	0	0	0	0	0	|	HP0623	UDP-N-acetylmuramate-alanine ligase (murC)	Cell envelope	Biosynthesis of murein sacculus and peptidoglycan
HP0624	+	0	0	0	0	0	0	0	0	0	0	+	HP0624	solute-binding signature and mitochondrial signature protein (aspB)	Unknown	General
HP0625	+	0	0	0	0	0	0	0	0	0	0	+	HP0625	protein E (gcpE)	Unknown	General
HP0626	|	0	0	0	0	0	0	0	0	0	0	|	HP0626	tetrahydrodipicolinate N-succinyltransferase (dapD)	Amino acid biosynthesis	Aspartate family
HP0627	v	0	0	0	0	0	0	0	0	0	0	v	HP0627	H. pylori predicted coding region HP0627	Unknown	Hypothetical protein
HP0628	v	0	0	0	0	0	0	0	0	0	0	v	HP0628	H. pylori predicted coding region HP0628	Unknown	Hypothetical protein
HP0629	v	0	0	0	0	0	0	0	0	0	0	v	HP0629	H. pylori predicted coding region HP0629	Unknown	Hypothetical protein
HP0630	^	0	0	0	0	0	0	0	r	0	0	^	HP0630	modulator of drug activity (mda66)	Cellular processes	Toxin production and resistance
HP0631	+	0	0	0	0	0	0	0	0	r	0	+	HP0631	quinone-reactive Ni/Fe hydrogenase, small subunit (hydA)	Energy metabolism	Electron transport
HP0632	I	0	0	0	0	0	0	0	0	r	0	I	HP0632	quinone-reactive Ni/Fe hydrogenase, large subunit (hydB)	Energy metabolism	Electron transport
HP0633	I	0	0	0	0	0	0	0	0	r	0	I	HP0633	quinone-reactive Ni/Fe hydrogenase, cytochrome b subunit (hydC)	Energy metabolism	Electron transport
HP0634	I	0	0	0	0	0	0	0	0	0	0	I	HP0634	quinone-reactive Ni/Fe hydrogenase (hydD)	Energy metabolism	Electron transport
HP0635	v	0	0	0	0	0	0	0	0	0	0	v	HP0635	H. pylori predicted coding region HP0635	Unknown	Hypothetical protein
HP0636	^	i	0	0	0	0	0	0	0	0	0	^	HP0636	H. pylori predicted coding region HP0636	Unknown	Hypothetical protein
HP0637	^	0	0	0	0	0	0	0	0	0	0	^	HP0637	H. pylori predicted coding region HP0637	Unknown	Hypothetical protein
HP0638	v	0	0	0	0	0	0	0	0	0	0	v	HP0638	outer membrane protein (omp13)	Cell envelope	Other
HP0639	^	0	0	0	0	0	0	0	0	0	0	^	HP0639	conserved hypothetical protein	Hypothetical	Conserved
HP0640	+	0	0	0	0	0	0	0	0	0	0	+	HP0640	poly(A) polymerase (papS)	Transcription	RNA processing
HP0641	I	i	0	0	0	0	0	0	0	0	0	I	HP0641	H. pylori predicted coding region HP0641	Unknown	Hypothetical protein
HP0642	v	0	0	0	0	0	0	0	0	0	0	v	HP0642	NAD(P)H-flavin oxidoreductase	Energy metabolism	Electron transport
HP0643	+	0	0	0	0	0	0	0	0	0	0	+	HP0643	glutamyl-tRNA synthetase (gltX)	Translation	tRNA aminoacylation
HP0644	|	0	0	0	0	0	0	0	0	0	0	|	HP0644	conserved hypothetical integral membrane protein	Hypothetical	Conserved
HP0645	|	0	0	0	0	0	0	0	0	0	0	|	HP0645	soluble lytic murein transglycosylase (slt)	Cell envelope	Biosynthesis of murein sacculus and peptidoglycan
HP0646	|	0	0	0	0	0	0	0	0	0	0	|	HP0646	UDP-glucose pyrophosphorylase (galU)	Purines, pyrimidines, nucleosides, and nucleotides	Sugar-nucleotide biosynthesis and conversions
HP0647	|	0	0	0	0	0	0	0	0	0	0	|	HP0647	H. pylori predicted coding region HP0647	Unknown	Hypothetical protein
HP0648	v	0	0	0	0	0	0	0	0	0	0	v	HP0648	UDP-N-acetylglucosamine enolpyruvyl transferase (murZ)	Cell envelope	Biosynthesis of murein sacculus and peptidoglycan
HP0649	+	0	0	0	0	0	0	0	0	0	0	+	HP0649	aspartate ammonia-lyase (aspA)	Amino acid biosynthesis	Aspartate family
HP0650	v	0	0	0	0	0	0	0	0	0	0	v	HP0650	H. pylori predicted coding region HP0650	Unknown	Hypothetical protein
HP0651	^	0	0	0	0	0	0	0	0	0	1	^	HP0651	fucosyltransferase	Cell envelope	Biosynthesis and degradation of surface polysaccarides and lipopolysaccharides
HP0652	I	0	0	0	0	0	0	0	0	0	1	I	HP0652	phosphoserine phosphatase (serB)	Amino acid biosynthesis	Serine family
HP0653	+	0	0	0	0	0	0	0	0	r	1	+	HP0653	nonheme iron-containing ferritin (pfr)	Transport and binding proteins	Other
HP0654	v	0	1	0	0	0	0	0	0	0	0	v	HP0654	conserved hypothetical protein {Methanococcus jannaschii}	Hypothetical	Conserved
HP0655	+	0	0	0	0	0	0	0	0	0	0	+	HP0655	protective surface antigen D15 {Haemophilus influenzae}	Cell envelope	Other
HP0656	|	0	0	0	0	0	0	0	0	0	0	|	HP0656	conserved hypothetical protein {Methanococcus jannaschii}	Hypothetical	Conserved
HP0657	|	0	0	0	0	0	0	0	0	0	0	|	HP0657	processing protease (ymxG) {Bacillus subtilis}	Protein fate	Degradation of proteins, peptides, and glycopeptides
HP0658	|	0	0	0	0	0	0	0	0	0	i	|	HP0658	PET112-like protein {Bacillus subtilis}	Translation	tRNA aminoacylation
HP0659	|	0	0	0	0	0	0	0	0	0	1	|	HP0659	hypothetical protein	Unknown	Hypothetical protein
HP0660	|	0	0	0	0	0	0	0	0	0	0	|	HP0660	hypothetical protein	Unknown	Hypothetical protein
HP0661	|	0	0	0	0	0	0	0	0	0	0	|	HP0661	ribonuclease H (rnhA) {Haemophilus influenzae}	DNA metabolism	DNA replication, recombination, and repair
HP0662	|	0	0	0	0	0	0	0	0	0	0	|	HP0662	ribonuclease III (rnc) {Escherichia coli}	Transcription	RNA processing
HP0663	|	0	0	0	0	0	0	0	0	0	0	|	HP0663	chorismate synthase (aroC) {Haemophilus influenzae}	Amino acid biosynthesis	Aromatic amino acid family
HP0664	|	0	0	0	0	0	0	0	0	0	0	|	HP0664	hypothetical protein	Unknown	Hypothetical protein
HP0665	|	0	0	0	0	0	0	0	0	0	1	|	HP0665	oxygen-independent coproporphyrinogen III oxidase (hemN) {Salmonella choleraesuis}	Biosynthesis of cofactors, prosthetic groups, and carriers	Heme, porphyrin, and cobalamin
HP0666	v	0	0	0	0	0	0	0	0	0	0	v	HP0666	anaerobic glycerol-3-phosphate dehydrogenase, subunit C (glpC) {Escherichia coli}	Energy metabolism	Anaerobic
HP0667	+	0	0	0	0	0	0	0	0	0	0	+	HP0667	H. pylori predicted coding region HP0667	Unknown	Hypothetical protein
HP0668	|	0	0	0	0	0	0	0	0	0	0	|	HP0668	H. pylori predicted coding region HP0668	Unknown	Hypothetical protein
HP0669	|	0	0	0	0	0	0	0	0	0	0	|	HP0669	H. pylori predicted coding region HP0669	Unknown	Hypothetical protein
HP0670	v	0	0	0	0	0	0	0	0	0	0	v	HP0670	H. pylori predicted coding region HP0670	Unknown	Hypothetical protein
HP0671	v	0	0	0	0	0	0	0	0	0	0	v	HP0671	outer membrane protein (omp14)	Cell envelope	Other
HP0672	v	0	0	0	0	0	0	0	0	0	r	v	HP0672	solute-binding signature and mitochondrial signature protein (aspB)	Amino acid biosynthesis	Aspartate family
HP0673	+	0	0	0	0	0	0	0	0	0	0	+	HP0673	H. pylori predicted coding region HP0673	Unknown	Hypothetical protein
HP0674	|	0	0	0	0	0	0	0	0	0	0	|	HP0674	H. pylori predicted coding region HP0674	Unknown	Hypothetical protein
HP0675	v	0	0	0	0	0	0	0	0	0	0	v	HP0675	integrase/recombinase (xerC)	DNA metabolism	DNA replication, recombination, and repair
HP0676	^	0	0	0	0	0	0	0	0	0	0	^	HP0676	methylated-DNA--protein-cysteine methyltransferase (dat1)	DNA metabolism	DNA replication, recombination, and repair
HP0677	+	0	0	0	0	0	0	0	0	0	0	+	HP0677	conserved hypothetical integral membrane protein	Hypothetical	Conserved
HP0678	^	0	0	0	0	0	0	0	0	0	0	^	HP0678	H. pylori predicted coding region HP0678	Unknown	Hypothetical protein
HP0679	+	0	0	0	0	0	0	0	0	0	0	+	HP0679	lipopolysaccharide biosynthesis protein (wbpB)	Cell envelope	Biosynthesis and degradation of surface polysaccarides and lipopolysaccharides
HP0680	^	0	0	0	0	0	0	0	0	0	0	^	HP0680	ribonucleoside-diphosphate reductase 1 alpha subunit (nrdA)	Purines, pyrimidines, nucleosides, and nucleotides	2'-Deoxyribonucleotide metabolism
HP0681	^	r	1	0	0	0	0	0	0	0	0	^	HP0681	H. pylori predicted coding region HP0681	Unknown	Hypothetical protein
HP0682	+	r	1	0	0	0	0	0	0	0	0	+	HP0682	H. pylori predicted coding region HP0682	Unknown	Hypothetical protein
HP0683	^	0	0	0	0	0	0	0	0	0	0	^	HP0683	UDP-N-acetylglucosamine pyrophosphorylase (glmU)	Purines, pyrimidines, nucleosides, and nucleotides	Sugar-nucleotide biosynthesis and conversions
HP0684	+	0	0	0	0	0	0	0	0	0	0	+	HP0684	flagellar biosynthesis protein (fliP) {Bacillus subtilis}	Cellular processes	Chemotaxis and motility
HP0685	v	0	0	0	0	0	0	0	0	0	0	v	HP0685	flagellar biosynthetic protein (fliP)	Cellular processes	Chemotaxis and motility
HP0686	^	r	0	0	0	0	0	0	0	0	1	^	HP0686	iron(III) dicitrate transport protein (fecA)	Transport and binding proteins	Cations
HP0687	^	0	0	0	0	0	0	0	0	0	0	^	HP0687	iron(II) transport protein (feoB)	Transport and binding proteins	Cations
HP0688	+	0	0	0	0	0	0	0	0	0	r	+	HP0688	H. pylori predicted coding region HP0688	Unknown	Hypothetical protein
HP0689	v	r	0	0	0	0	0	0	0	0	0	v	HP0689	H. pylori predicted coding region HP0689	Unknown	Hypothetical protein
HP0690	+	0	0	0	0	0	0	0	0	0	0	+	HP0690	acetyl coenzyme A acetyltransferase (thiolase) (fadA)	Fatty acid and phospholipid metabolism	Biosynthesis
HP0691	|	0	0	0	0	0	0	0	0	0	r	|	HP0691	3-oxoadipate coA-transferase subunit A (yxjD)	Energy metabolism	Fermentation
HP0692	|	i		i	0	0	0	r	0	0	1	|	HP0692	3-oxoadipate coA-transferase subunit B (yxjE)	Energy metabolism	Fermentation
HP0693	v	0	0	0	0	0	0	0	0	0	0	v	HP0693	conserved hypothetical integral membrane protein	Hypothetical	Conserved
HP0694	v	0	0	0	0	0	0	0	0	0	0	v	HP0694	H. pylori predicted coding region HP0694	Unknown	Hypothetical protein
HP0695	+	0	0	i	0	0	0	0	0	0	0	+	HP0695	hydantoin utilization protein A (hyuA)	Amino acid biosynthesis	Other
HP0696	|	0	0	i	0	0	0	0	0	0	0	|	HP0696	N-methylhydantoinase	Central intermediary metabolism	Phosphorus compounds
HP0697	v	0	0	i	0	0	0	0	0	0	0	v	HP0697	H. pylori predicted coding region HP0697	Unknown	Hypothetical protein
HP0698	v	0	0	0	0	0	0	0	0	0	0	v	HP0698	H. pylori predicted coding region HP0698	Unknown	Hypothetical protein
HP0699	+	0	0	0	0	0	0	0	0	0	0	+	HP0699	H. pylori predicted coding region HP0699	Unknown	Hypothetical protein
HP0700	|	0	0	0	0	0	0	0	0	0	0	|	HP0700	diacylglycerol kinase (dgkA)	Fatty acid and phospholipid metabolism	Biosynthesis
HP0701	|	0	0	0	0	0	0	0	0	0	0	|	HP0701	DNA gyrase, sub A (gyrA)	DNA metabolism	DNA replication, recombination, and repair
HP0702	I	0	0	0	0	0	0	0	0	0	0	I	HP0702	H. pylori predicted coding region HP0702	Unknown	Hypothetical protein
HP0703	v	0	0	0	0	0	0	0	0	0	0	v	HP0703	response regulator	Regulatory functions	Other
HP0704	v	0	0	0	0	0	0	0	0	0	0	v	HP0704	H. pylori predicted coding region HP0704	Unknown	Hypothetical protein
HP0705	^	0	0	0	0	0	0	0	0	0	0	^	HP0705	excinuclease ABC subunit A (uvrA)	DNA metabolism	DNA replication, recombination, and repair
HP0706	v	0	0	i	0	0	0	0	0	0	0	v	HP0706	outer membrane protein (omp15)	Cell envelope	Other
HP0707	+	0	0	0	0	0	0	0	0	0	0	+	HP0707	conserved hypothetical protein	Hypothetical	Conserved
HP0708	v	0	0	0	0	0	0	0	0	0	0	v	HP0708	H. pylori predicted coding region HP0708	Unknown	Hypothetical protein
HP0709	v	r	0	0	0	0	0	0	0	0	0	v	HP0709	conserved hypothetical protein	Hypothetical	Conserved
HP0710	v	r	0	0	0	0	0	0	0	r	0	v	HP0710	conserved hypothetical protein	Hypothetical	Conserved
HP0711	+	0	1	0	0	0	0	0	0	0	0	+	HP0711	H. pylori predicted coding region HP0711	Unknown	Hypothetical protein
HP0712	I	0	1	0	0	0	0	0	0	0	0	I	HP0712	H. pylori predicted coding region HP0712	Unknown	Hypothetical protein
HP0713	v	0	1	0	0	0	0	0	0	0	0	v	HP0713	conserved hypothetical protein (plasmid pHPM180) {Helicobacter pylori (plasmid pHPM180)}	Hypothetical	Conserved
HP0714	^	0	0	0	0	0	0	0	0	0	0	^	HP0714	RNA polymerase sigma-54 factor (rpoN)	Regulatory functions
HP0715	I	0	0	0	0	0	0	0	0	0	i	I	HP0715	ABC transporter, ATP-binding protein	Transport and binding proteins	Unknown substrate
HP0716	I	0	0	0	0	0	0	0	0	0	0	I	HP0716	conserved hypothetical protein	Hypothetical	Conserved
HP0717	+	0	0	0	0	0	0	0	0	0	0	+	HP0717	DNA polymerase III gamma and tau subunits (dnaX)	DNA metabolism	DNA replication, recombination, and repair
HP0718	^	0	0	0	0	0	0	0	0	0	0	^	HP0718	conserved hypothetical integral membrane protein	Hypothetical	Conserved
HP0719	+	0	0	i	0	0	0	0	0	0	1	+	HP0719	H. pylori predicted coding region HP0719	Unknown	Hypothetical protein
HP0720	I	0	0	0	0	0	0	0	0	0	1	I	HP0720	H. pylori predicted coding region HP0720	Unknown	Hypothetical protein
HP0721	v	0	0	0	0	0	0	0	0	0	1	v	HP0721	H. pylori predicted coding region HP0721	Unknown	Hypothetical protein
HP0722	v	r		0	0	0	0	r	r	0	0	v	HP0722	outer membrane protein (omp16)	Cell envelope	Other
HP0723	^	0	0	i	0	0	0	0	0	0	0	^	HP0723	L-asparaginase II (ansB)	Energy metabolism	Amino acids and amines
HP0724	v	0	0	0	0	0	0	r	r	0	0	v	HP0724	anaerobic C4-dicarboxylate transport protein (dcuA)	Transport and binding proteins	Carbohydrates, organic alcohols, and acids
HP0725	^	r	1	0	0	0	0	0	0	0	i	^	HP0725	outer membrane protein (omp17)	Cell envelope	Other
HP0726	^	0	0	0	0	0	0	0	0	0	0	^	HP0726	H. pylori predicted coding region HP0726	Unknown	Hypothetical protein
HP0727	+	0	0	0	0	0	0	0	0	0	0	+	HP0727	transcriptional regulator, putative	Regulatory functions	Other
HP0728	^	0	0	0	0	0	0	0	0	0	0	^	HP0728	conserved hypothetical protein	Hypothetical	Conserved
HP0729	|	0	0	0	0	0	0	0	0	0	0	|	HP0729	H. pylori predicted coding region HP0729	Unknown	Hypothetical protein
HP0730	+	0	0	0	0	0	0	0	0	0	0	+	HP0730	H. pylori predicted coding region HP0730	Unknown	Hypothetical protein
HP0731	^	i	0	0	0	0	0	0	0	0	0	^	HP0731	H. pylori predicted coding region HP0731	Unknown	Hypothetical protein
HP0732	|	0	0	0	0	0	0	0	0	0	0	|	HP0732	H. pylori predicted coding region HP0732	Unknown	Hypothetical protein
HP0733	+	i	0	0	0	0	0	0	0	0	0	+	HP0733	H. pylori predicted coding region HP0733	Unknown	Hypothetical protein
HP0734	^	0	0	0	0	0	0	0	0	0	i	^	HP0734	conserved hypothetical protein	Hypothetical	Conserved
HP0735	|	0	0	0	0	0	0	0	0	0	i	|	HP0735	xanthine guanine phosphoribosyl transferase (gpt)	Purines, pyrimidines, nucleosides, and nucleotides	Salvage of nucleosides and nucleotides
HP0736	+	0	0	0	0	0	0	0	0	0	0	+	HP0736	phosphoserine aminotransferase (serC)	Amino acid biosynthesis	Serine family
HP0737	v	0	0	0	0	0	0	0	0	0	0	v	HP0737	conserved hypothetical integral membrane protein	Hypothetical	Conserved
HP0738	+	0	0	0	0	0	0	0	0	0	0	+	HP0738	D-alanine:D-alanine ligase A (ddlA)	Cell envelope	Biosynthesis of murein sacculus and peptidoglycan
HP0739	|	0	0	0	0	0	0	0	0	0	r	|	HP0739	2-hydroxy-6-oxohepta-2,4-dienoate hydrolase	Energy metabolism	Other
HP0740	|	0	0	0	0	0	0	0	0	0	0	|	HP0740	UDP-MurNac-pentapeptide presynthetase (murF)	Cell envelope	Biosynthesis of murein sacculus and peptidoglycan
HP0741	v	0	0	0	0	0	0	0	0	0	0	v	HP0741	conserved hypothetical protein	Hypothetical	Conserved
HP0742	v	0	0	0	0	0	0	0	0	0	0	v	HP0742	phosphoribosylpyrophosphate synthetase (prsA)	Purines, pyrimidines, nucleosides, and nucleotides	Purine ribonucleotide biosynthesis
HP0743	^	0	0	0	0	0	0	0	0	0	1	^	HP0743	rod shape-determining protein (mreB)	Cell envelope	Biosynthesis of murein sacculus and peptidoglycan
HP0744	+	0	0	0	0	0	0	0	0	0	1	+	HP0744	hypothetical protein	Unknown	Hypothetical protein
HP0745	+	0	0	0	0	0	0	0	0	0	0	+	HP0745	conserved hypothetical protein	Hypothetical	Conserved
HP0746	|	0	0	0	0	0	0	0	0	0	0	|	HP0746	H. pylori predicted coding region HP0746	Unknown	Hypothetical protein
HP0747	|	0	0	0	0	0	0	0	0	0	0	|	HP0747	conserved hypothetical protein	Hypothetical	Conserved
HP0748	|	0	0	0	0	0	0	0	0	0	0	|	HP0748	cell division protein (ftsE)	Cellular processes	Cell division
HP0749	|	0	0	0	0	0	0	0	0	0	0	|	HP0749	cell division membrane protein (ftsX)	Cellular processes	Cell division
HP0750	v	0	0	0	0	0	0	0	0	0	0	v	HP0750	H. pylori predicted coding region HP0750	Unknown	Hypothetical protein
HP0751	+	0	0	0	0	0	1	0	i	0	0	+	HP0751	polar flagellin (flaG)	Cellular processes	Chemotaxis and motility
HP0752	v	0	0	0	0	0	1	0	i	0	0	v	HP0752	flagellar hook-associated protein 2 (fliD)	Cellular processes	Chemotaxis and motility
HP0753	+	0	0	0	0	0	1	0	i	0	0	+	HP0753	flagellar protein (fliS)	Cellular processes	Chemotaxis and motility
HP0754	v	0	0	0	0	0	0	0	0	0	0	v	HP0754	H. pylori predicted coding region HP0754	Unknown	Hypothetical protein
HP0755	+	i	0	0	0	0	0	0	0	0	0	+	HP0755	molybdopterin biosynthesis protein (moeB)	Biosynthesis of cofactors, prosthetic groups, and carriers	Molybdopterin
HP0756	|	0	0	0	0	0	0	0	0	0	0	|	HP0756	H. pylori predicted coding region HP0756	Unknown	Hypothetical protein
HP0757	v	i	0	0	0	0	0	0	0	0	0	v	HP0757	beta-alanine synthetase homolog	Purines, pyrimidines, nucleosides, and nucleotides	Other
HP0758	v	0	0	0	0	0	0	0	0	0	0	v	HP0758	conserved hypothetical integral membrane protein	Hypothetical	Conserved
HP0759	v	0	0	0	0	0	0	0	0	0	0	v	HP0759	conserved hypothetical integral membrane protein	Hypothetical	Conserved
HP0760	^	0	0	0	0	0	0	0	0	0	0	^	HP0760	conserved hypothetical protein	Hypothetical	Conserved
HP0761	^	0	0	0	0	0	0	0	0	0	0	^	HP0761	H. pylori predicted coding region HP0761	Unknown	Hypothetical protein
HP0762	+	0	0	0	0	0	0	0	0	0	0	+	HP0762	H. pylori predicted coding region HP0762	Unknown	Hypothetical protein
HP0763	v	0	0	0	0	0	0	0	0	0	0	v	HP0763	cell division protein (ftsY)	Cellular processes	Cell division
HP0764	^	0	0	0	0	0	0	0	0	0	0	^	HP0764	H. pylori predicted coding region HP0764	Unknown	Hypothetical protein
HP0765	|	0	0	0	0	0	0	0	0	0	0	|	HP0765	H. pylori predicted coding region HP0765	Unknown	Hypothetical protein
HP0766	+	0	0	0	0	0	0	0	0	0	0	+	HP0766	H. pylori predicted coding region HP0766	Unknown	Hypothetical protein
HP0767	^	0	0	0	0	0	0	0	0	0	0	^	HP0767	H. pylori predicted coding region HP0767	Unknown	Hypothetical protein
HP0768	^	0	0	0	0	0	0	0	0	0	0	^	HP0768	molybdenum cofactor biosynthesis protein A (moaA)	Biosynthesis of cofactors, prosthetic groups, and carriers	Molybdopterin
HP0769	+	0	0	0	0	0	0	0	0	0	0	+	HP0769	molybdopterin-guanine dinucleotide biosynthesis protein A (mobA)	Biosynthesis of cofactors, prosthetic groups, and carriers	Molybdopterin
HP0770	v	0	0	0	0	0	0	0	0	0	0	v	HP0770	flagellar biosynthetic protein (flhB)	Cellular processes	Chemotaxis and motility
HP0771	^	0	0	0	0	0	0	0	0	0	0	^	HP0771	H. pylori predicted coding region HP0771	Unknown	Hypothetical protein
HP0772	|	0	0	0	0	0	0	0	0	0	0	|	HP0772	N-acetylmuramoyl-L-alanine amidase (amiA)	Cell envelope	Biosynthesis of murein sacculus and peptidoglycan
HP0773	|	0	0	i	0	0	0	0	0	0	0	|	HP0773	H. pylori predicted coding region HP0773	Unknown	Hypothetical protein
HP0774	|	0	0	0	0	0	0	0	0	0	0	|	HP0774	tyrosyl-tRNA synthetase (tyrS)	Translation	tRNA aminoacylation
HP0775	|	0	0	0	0	0	0	0	0	0	0	|	HP0775	penta-phosphate guanosine-3'-pyrophosphohydrolase (spoT)	Regulatory functions	Other
HP0776	|	0	0	0	0	0	0	0	0	0	0	|	HP0776	H. pylori predicted coding region HP0776	Unknown	Hypothetical protein
HP0777	+	0	0	0	0	0	0	0	0	0	0	+	HP0777	uridine 5'-monophosphate (UMP) kinase (pyrH)	Purines, pyrimidines, nucleosides, and nucleotides	Pyrimidine ribonucleotide biosynthesis
HP0778	^	0	0	0	0	0	0	0	0	0	0	^	HP0778	H. pylori predicted coding region HP0778	Unknown	Hypothetical protein
HP0779	v	0	0	i	0	0	0	0	0	0	0	v	HP0779	aconitase B (acnB)	Energy metabolism	TCA cycle
HP0780	v	0	0	0	0	0	0	0	0	0	0	v	HP0780	H. pylori predicted coding region HP0780	Unknown	Hypothetical protein
HP0781	v	0	0	0	0	0	0	0	0	0	0	v	HP0781	H. pylori predicted coding region HP0781	Unknown	Hypothetical protein
HP0782	v	0	0	0	0	0	0	0	0	0	0	v	HP0782	H. pylori predicted coding region HP0782	Unknown	Hypothetical protein
HP0783	^	0	0	0	0	0	0	0	0	0	r	^	HP0783	H. pylori predicted coding region HP0783	Unknown	Hypothetical protein
HP0784	v	i	0	0	0	0	0	0	0	0	0	v	HP0784	H. pylori predicted coding region HP0784	Unknown	Hypothetical protein
HP0785	^	0	0	0	0	0	0	0	0	0	0	^	HP0785	conserved hypothetical secreted protein	Hypothetical	Conserved
HP0786	+	0	0	0	0	0	0	0	0	0	0	+	HP0786	preprotein translocase subunit (secA)	Protein fate	Protein and peptide secretion and trafficking
HP0787	v	0	0	0	0	0	0	0	0	0	0	v	HP0787	conserved hypothetical integral membrane protein	Hypothetical	Conserved
HP0788	v	r	0	i	0	0	0	0	0	0	0	v	HP0788	H. pylori predicted coding region HP0788	Unknown	Hypothetical protein
HP0789	^	0	0	0	0	0	0	0	0	0	0	^	HP0789	H. pylori predicted coding region HP0789	Unknown	Hypothetical protein
HP0790	^	0	0	0	0	0	0	0	0	0	0	^	HP0790	anti-codon nuclease masking agent (prrB)	DNA metabolism	DNA replication, recombination, and repair
HP0791	|	0	0	0	0	0	0	0	0	0	0	|	HP0791	cadmium-transporting ATPase, P-type (cadA)	Transport and binding proteins	Cations
HP0792	|	0	0	0	0	0	0	0	0	0	0	|	HP0792	sigma-54 interacting protein	Regulatory functions	Other
HP0793	|	0	0	0	0	0	0	0	0	0	0	|	HP0793	polypeptide deformylase (def)	Protein fate	Protein modification and repair
HP0794	|	0	0	0	0	0	0	0	0	0	0	|	HP0794	ATP-dependent clp protease proteolytic component (clpP)	Protein fate	Degradation of proteins, peptides, and glycopeptides
HP0795	+	0	0	0	0	0	0	0	0	0	0	+	HP0795	trigger factor (tig)	Protein fate	Protein and peptide secretion and trafficking
HP0796	^	0	0	0	0	0	0	0	0	0	0	^	HP0796	outer membrane protein (omp18)	Cell envelope	Other
HP0797	+	0	0	0	0	0	0	0	0	0	0	+	HP0797	flagellar sheath adhesin hpaA	Cellular processes	Chemotaxis and motility
HP0798	^	0	0	0	0	0	0	0	0	0	1	^	HP0798	molybdenum cofactor biosynthesis protein C (moaC)	Biosynthesis of cofactors, prosthetic groups, and carriers	Molybdopterin
HP0799	|	0	0	0	0	0	0	0	0	0	0	|	HP0799	molybdopterin biosynthesis protein (mog)	Biosynthesis of cofactors, prosthetic groups, and carriers	Molybdopterin
HP0800	|	0	0	0	0	0	0	0	0	0	0	|	HP0800	molybdopterin converting factor, subunit 2 (moaE)	Biosynthesis of cofactors, prosthetic groups, and carriers	Molybdopterin
HP0801	+	0	0	0	0	0	0	0	0	0	0	+	HP0801	molybdopterin converting factor, subunit 1 (moaD)	Biosynthesis of cofactors, prosthetic groups, and carriers	Molybdopterin
HP0802	^	0	0	0	0	0	0	0	0	0	0	^	HP0802	GTP cyclohydrolase II (ribA)	Biosynthesis of cofactors, prosthetic groups, and carriers	Riboflavin, FMN, and FAD
HP0803	^	0	0	0	0	0	0	0	0	0	0	^	HP0803	H. pylori predicted coding region HP0803	Unknown	Hypothetical protein
HP0804	^	0	0	0	0	0	0	0	0	0	0	^	HP0804	GTP cyclohydrolase II/3,4-dihydroxy-2-butanone 4-phosphate synthase (ribA, ribB)	Biosynthesis of cofactors, prosthetic groups, and carriers	Riboflavin, FMN, and FAD
HP0805	^	0	0	0	0	0	0	0	0	0	0	^	HP0805	lipooligosaccharide 5G8 epitope biosynthesis-associated protein (lex2B)	Cell envelope	Biosynthesis and degradation of surface polysaccarides and lipopolysaccharides
HP0806	v	0	0	0	0	0	0	0	0	0	1	v	HP0806	H. pylori predicted coding region HP0806	Unknown	Hypothetical protein
HP0807	^	0	0	0	0	0	0	0	0	0	1	^	HP0807	iron(III) dicitrate transport protein (fecA)	Transport and binding proteins	Cations
HP0808	^	0	0	0	0	0	0	0	0	0	0	^	HP0808	holo-acp synthase (acpS)	Fatty acid and phospholipid metabolism	Biosynthesis
HP0809	|	0	0	0	0	0	0	0	0	0	0	|	HP0809	H. pylori predicted coding region HP0809	Unknown	Hypothetical protein
HP0810	|	r	0	0	0	0	0	0	0	0	0	|	HP0810	conserved hypothetical protein	Hypothetical	Conserved
HP0811	+	r	0	0	0	0	0	0	0	0	0	+	HP0811	H. pylori predicted coding region HP0811	Unknown	Hypothetical protein
HP0812	^	0	0	0	0	0	0	0	0	0	0	^	HP0812	H. pylori predicted coding region HP0812	Unknown	Hypothetical protein
HP0813	+	0	0	0	0	0	0	0	0	0	0	+	HP0813	conserved hypothetical protein	Hypothetical	Conserved
HP0814	|	0	0	0	0	0	0	0	0	0	0	|	HP0814	thiamin biosynthesis protein (thiF)	Biosynthesis of cofactors, prosthetic groups, and carriers	Thiamine
HP0815	|	0	0	0	0	0	0	0	0	0	i	|	HP0815	flagellar motor rotation protein (motA)	Cellular processes	Chemotaxis and motility
HP0816	|	0	0	0	0	0	0	0	0	0	0	|	HP0816	flagellar motor rotation protein (motB)	Cellular processes	Chemotaxis and motility
HP0817	v	0	0	0	0	0	0	0	0	0	0	v	HP0817	H. pylori predicted coding region HP0817	Unknown	Hypothetical protein
HP0818	+	0	0	0	0	0	0	0	0	0	0	+	HP0818	osmoprotection protein (proWX)	Transport and binding proteins	Amino acids, peptides and amines
HP0819	v	0	0	0	0	0	0	0	0	0	0	v	HP0819	osmoprotection protein (proV)	Transport and binding proteins	Amino acids, peptides and amines
HP0820	+	0	0	0	0	0	0	0	0	0	0	+	HP0820	H. pylori predicted coding region HP0820	Unknown	Hypothetical protein
HP0821	|	0	0	0	0	0	0	0	0	0	0	|	HP0821	excinuclease ABC subunit C (uvrC)	DNA metabolism	DNA replication, recombination, and repair
HP0822	|	0	0	0	0	0	0	0	0	0	0	|	HP0822	homoserine dehydrogenase (metL)	Amino acid biosynthesis	Aspartate family
HP0823	v	0	0	0	0	0	0	0	0	0	0	v	HP0823	conserved hypothetical protein	Hypothetical	Conserved
HP0824	+	i	0	i	0	0	0	0	0	0	0	+	HP0824	thioredoxin (trxA)	Energy metabolism	Electron transport
HP0825	v	i	0	i	0	0	0	0	0	0	0	v	HP0825	thioredoxin reductase (trxB)	Purines, pyrimidines, nucleosides, and nucleotides	2'-Deoxyribonucleotide metabolism
HP0826	v	0	0	0	0	0	0	0	0	0	1	v	HP0826	lipooligosaccharide 5G8 epitope biosynthesis-associated protein (lex2B)	Cell envelope	Biosynthesis and degradation of surface polysaccarides and lipopolysaccharides
HP0827	^	0	0	0	0	0	0	0	0	0	0	^	HP0827	ss-DNA binding protein 12RNP2 precursor	Translation	Other
HP0828	^	0	0	0	0	0	0	0	0	0	1	^	HP0828	ATP synthase F0, subunit a (atpB)	Energy metabolism	ATP-proton motive force interconversion
HP0829	^	0	0	0	0	0	0	0	0	0	0	^	HP0829	inosine-5'-monophosphate dehydrogenase (guaB)	Purines, pyrimidines, nucleosides, and nucleotides	Purine ribonucleotide biosynthesis
HP0830	+	0	0	0	0	0	0	0	0	0	0	+	HP0830	Glu-tRNA(Gln) amidotransferase, subunit A (gatA)	Translation	tRNA aminoacylation
HP0831	^	0	0	0	0	0	0	0	0	0	0	^	HP0831	conserved hypothetical ATP binding protein	Hypothetical	Conserved
HP0832	+	0	0	0	0	0	0	0	0	0	1	+	HP0832	spermidine synthase (speE)	Central intermediary metabolism	Polyamine biosynthesis
HP0833	^	0	0	0	0	0	0	0	0	0	0	^	HP0833	H. pylori predicted coding region HP0833	Unknown
HP0834	v	0	0	0	0	0	0	0	0	0	i	v	HP0834	GTP-binding protein homologue (yphC)	Unknown	General
HP0835	v	0	0	0	0	0	0	0	0	0	0	v	HP0835	histone-like DNA-binding protein HU (hup)	Translation	Nucleoproteins
HP0836	+	0	0	0	0	0	0	0	0	0	0	+	HP0836	H. pylori predicted coding region HP0836	Unknown	Hypothetical protein
HP0837	|	0	0	0	0	0	0	0	0	0	0	|	HP0837	H. pylori predicted coding region HP0837	Unknown	Hypothetical protein
HP0838	|	0	0	0	0	0	0	0	0	0	0	|	HP0838	H. pylori predicted coding region HP0838	Unknown	Hypothetical protein
HP0839	|	0	0	0	0	0	0	0	0	0	0	|	HP0839	outer membrane protein P1 (ompP1)	Cell envelope	Other
HP0840	|	0	0	0	0	0	0	0	0	0	0	|	HP0840	flaA1 protein	Cellular processes	Chemotaxis and motility
HP0841	|	0	0	0	0	0	0	0	0	0	0	|	HP0841	pantothenate metabolism flavoprotein (dfp)	Biosynthesis of cofactors, prosthetic groups, and carriers	Pantothenate and coenzyme A
HP0842	v	0	0	0	0	0	0	0	0	0	0	v	HP0842	H. pylori predicted coding region HP0842	Unknown	Hypothetical protein
HP0843	^	0	0	0	0	0	0	0	0	0	0	^	HP0843	thiamin phosphate pyrophosphorylase/hyroxyethylthiazole kinase (thiB)	Biosynthesis of cofactors, prosthetic groups, and carriers	Thiamine
HP0844	|	0	0	0	0	0	0	0	0	0	0	|	HP0844	thiamine biosynthesis protein (thi)	Biosynthesis of cofactors, prosthetic groups, and carriers	Thiamine
HP0845	|	0	0	0	0	0	0	0	0	0	0	|	HP0845	thiamin phosphate pyrophosphorylase/hyroxyethylthiazole kinase (thiM)	Biosynthesis of cofactors, prosthetic groups, and carriers	Thiamine
HP0846	+	0	0	0	0	0	0	0	0	0	0	+	HP0846	type I restriction enzyme R protein (hsdR)	DNA metabolism	Restriction/modification
HP0847	^	0	0	0	0	0	0	0	0	0	0	^	HP0847	H. pylori predicted coding region HP0847	Unknown	Hypothetical protein
HP0848	^	0	0	0	0	0	0	0	0	0	0	^	HP0848	type I restriction enzyme S protein (hsdS)	DNA metabolism	Restriction/modification
HP0849	^	0	0	0	0	0	0	0	0	0	0	^	HP0849	H. pylori predicted coding region HP0849	Unknown	Hypothetical protein
HP0850	+	0	0	0	0	0	0	0	0	0	0	+	HP0850	type I restriction enzyme M protein (hsdM)	DNA metabolism	Restriction/modification
HP0851	v	0	0	0	0	0	0	0	0	0	0	v	HP0851	conserved hypothetical integral membrane protein	Hypothetical	Conserved
HP0852	^	0	0	0	0	0	0	0	0	0	0	^	HP0852	H. pylori predicted coding region HP0852	Unknown	Hypothetical protein
HP0853	+	0	0	0	0	0	0	0	0	0	0	+	HP0853	ABC transporter, ATP-binding protein (yheS)	Transport and binding proteins	Unknown substrate
HP0854	v	0	0	0	0	0	0	0	0	0	0	v	HP0854	GMP reductase (guaC)	Purines, pyrimidines, nucleosides, and nucleotides	Purine ribonucleotide biosynthesis
HP0855	+	0	0	0	0	0	0	0	0	0	0	+	HP0855	alginate O-acetylation protein (algI)	Cell envelope	Biosynthesis and degradation of surface polysaccarides and lipopolysaccharides
HP0856	v	0	0	0	0	0	0	0	0	0	0	v	HP0856	H. pylori predicted coding region HP0856	Unknown	Hypothetical protein
HP0857	^	0	0	0	1	1	0	0	0	0	0	^	HP0857	phosphoheptose isomerase (gmhA)	Cell envelope	Biosynthesis and degradation of surface polysaccarides and lipopolysaccharides
HP0858	|	0	0	0	1	1	0	0	0	0	0	|	HP0858	ADP-heptose synthase (rfaE)	Cell envelope	Biosynthesis and degradation of surface polysaccarides and lipopolysaccharides
HP0859	|	0	0	0	1	1	0	0	0	0	0	|	HP0859	ADP-L-glycero-D-mannoheptose-6-epimerase (rfaD)	Cell envelope	Biosynthesis and degradation of surface polysaccarides and lipopolysaccharides
HP0860	|	0	0	0	1	1	0	0	0	0	0	|	HP0860	conserved hypothetical protein	Hypothetical	Conserved
HP0861	|	0	0	0	1	1	0	0	0	0	0	|	HP0861	H. pylori predicted coding region HP0861	Unknown	Hypothetical protein
HP0862	|	0	0	0	1	1	0	0	0	0	0	|	HP0862	H. pylori predicted coding region HP0862	Unknown	Hypothetical protein
HP0863	|	0	0	0	1	1	0	0	0	0	0	|	HP0863	H. pylori predicted coding region HP0863	Unknown	Hypothetical protein
HP0864	|	0	0	0	1	1	0	0	0	0	0	|	HP0864	H. pylori predicted coding region HP0864	Unknown	Hypothetical protein
HP0865	|	0	0	0	1	1	0	0	0	0	0	|	HP0865	deoxyuridine 5'-triphosphate nucleotidohydrolase (dut)	Purines, pyrimidines, nucleosides, and nucleotides	2'-Deoxyribonucleotide metabolism
HP0866	|	r	1	0	1	1		0	0	0	0	|	HP0866	transcription elongation factor GreA (greA)	Transcription	Transcription factors
HP0867	|	0	1	0	1	1	0	0	0	0	0	|	HP0867	lipid A disaccharide synthetase (lpxB)	Cell envelope	Biosynthesis and degradation of surface polysaccarides and lipopolysaccharides
HP0868	|	0	1	i	1	1	0	0	i	0	0	|	HP0868	H. pylori predicted coding region HP0868	Unknown	Hypothetical protein
HP0869	+	i	1	i	1	1		0	i	0	0	+	HP0869	hydrogenase expression/formation protein (hypA)	Central intermediary metabolism	Other
HP0870	^	0	1	0	1	1	0	i	i	0	0	^	HP0870	flagellar hook (flgE)	Cellular processes	Chemotaxis and motility
HP0871	^	0	1	0	0	0	0	0	0	0	1	^	HP0871	CDP-diglyceride hydrolase (cdh)	Fatty acid and phospholipid metabolism	Biosynthesis
HP0872	v	0	0	0	0	0	0	0	0	0	0	v	HP0872	alkylphosphonate uptake protein (phnA)	Unknown	General
HP0873	^	0	0	0	0	0	0	0	0	0	0	^	HP0873	H. pylori predicted coding region HP0873	Unknown	Hypothetical protein
HP0874	^	0	1	i	0	0	0	0	0	0	0	^	HP0874	H. pylori predicted coding region HP0874	Unknown	Hypothetical protein
HP0875	^	i	1	i	0	0	0	0	0	0	1	^	HP0875	catalase	Cellular processes	Detoxification
HP0876	v	0	0	0	0	0	0	0	0	0	1	v	HP0876	iron-regulated outer membrane protein (frpB)	Transport and binding proteins	Other
HP0877	^	0	0	0	0	0	0	0	0	0	r	^	HP0877	Holliday junction endodeoxyribonuclease (ruvC)	DNA metabolism	DNA replication, recombination, and repair
HP0878	+	0	0	0	0	0	0	0	0	0	0	+	HP0878	H. pylori predicted coding region HP0878	Unknown	Hypothetical protein
HP0879	v	i	0	0	0	0	0	0	0	0	0	v	HP0879	H. pylori predicted coding region HP0879	Unknown	Hypothetical protein
HP0880	^	0	0	0	0	0	0	0	0	0	0	^	HP0880	H. pylori predicted coding region HP0880	Unknown	Hypothetical protein
HP0881	|	0	0	0	0	0	0	0	0	0	0	|	HP0881	H. pylori predicted coding region HP0881	Unknown	Hypothetical protein
HP0882	+	0	0	0	0	0	0	0	0	0	0	+	HP0882	THIS GENE WAS DELETED FROM THE FINAL ANNOTATION.	Unknown	Hypothetical protein
HP0883	^	0	0	0	0	0	0	0	0	0	0	^	HP0883	Holliday junction DNA helicase (ruvA)	DNA metabolism	DNA replication, recombination, and repair
HP0884	+	0	0	0	0	0	0	0	0	0	0	+	HP0884	H. pylori predicted coding region HP0884	Unknown	Hypothetical protein
HP0885	+	0	0	0	0	0	0	0	0	0	0	+	HP0885	virulence factor mviN protein (mviN)	Cellular processes	Pathogenesis
HP0886	v	0	0	0	0	0	0	0	0	0	0	v	HP0886	cysteinyl-tRNA synthetase (cysS)	Translation	tRNA aminoacylation
HP0887	v	0	0	0	0	0	0	0	0	0	r	v	HP0887	vacuolating cytotoxin	Cellular processes	Toxin production and resistance
HP0888	^	0	1	0	0	0	0	0	0	0	0	^	HP0888	iron(III) dicitrate ABC transporter, ATP-binding protein (fecE)	Transport and binding proteins	Cations
HP0889	|	i	1	0	0	0	0	0	0	0	1	|	HP0889	iron(III) dicitrate ABC transporter, permease protein (fecD)	Transport and binding proteins	Cations
HP0890	+	i	1	0	0	0	0	0	0	0	0	+	HP0890	conserved hypothetical protein	Hypothetical	Conserved
HP0891	v	i	1	0	0	0	0	0	0	0	0	v	HP0891	conserved hypothetical protein	Hypothetical	Conserved
HP0892	^	0	0	0	0	0	0	0	0	0	0	^	HP0892	conserved hypothetical protein	Hypothetical	Conserved
HP0893	+	0	0	0	0	0	0	0	0	0	0	+	HP0893	H. pylori predicted coding region HP0893	Unknown	Hypothetical protein
HP0894	^	0	0	0	0	0	0	0	0	0	0	^	HP0894	conserved hypothetical protein	Hypothetical	Conserved
HP0895	+	0	0	0	0	0	0	0	0	0	0	+	HP0895	H. pylori predicted coding region HP0895	Unknown	Hypothetical protein
HP0896	^	0	0	0	0	0	0	0	0	0	i	^	HP0896	outer membrane protein (omp19)	Cell envelope	Other
HP0897	v	0	0	0	0	0	0	0	0	0	0	v	HP0897	H. pylori predicted coding region HP0897	Unknown	Hypothetical protein
HP0898	^	0	0	0	0	0	0	0	0	0	0	^	HP0898	hydrogenase expression/formation protein (hypD)	Central intermediary metabolism	Other
HP0899	|	0	0	0	0	0	0	0	0	0	0	|	HP0899	hydrogenase expression/formation protein (hypC)	Central intermediary metabolism	Other
HP0900	+	i		0	0	0	0	0	0	0	0	+	HP0900	hydrogenase expression/formation protein (hypB)	Central intermediary metabolism	Other
HP0901	^	0	0	0	0	0	0	0	0	0	0	^	HP0901	H. pylori predicted coding region HP0901	Unknown	Hypothetical protein
HP0902	+	0	0	0	0	0	0	0	0	0	0	+	HP0902	H. pylori predicted coding region HP0902	Unknown	Hypothetical protein
HP0903	^	0	0	0	0	0	0	0	0	0	0	^	HP0903	acetate kinase (ackA) {Escherichia coli)	Energy metabolism	Fermentation
HP0904	|	0	0	0	0	0	0	0	0	0	0	|	HP0904	phosphate acetyltransferase (pta) {Escherichia coli}	Energy metabolism	Fermentation
HP0905	+	0	0	0	0	0	0	0	0	0	0	+	HP0905	phosphotransacetylase (pta)	Energy metabolism	Fermentation
HP0906	v	0	0	i	0	1	0	i	i	0	i	v	HP0906	H. pylori predicted coding region HP0906	Unknown	Hypothetical protein
HP0907	+	0	0	i	0	1	0	0	i	0	i	+	HP0907	hook assembly protein, flagella (flgD)	Cellular processes	Chemotaxis and motility
HP0908	v	0	0	0	0	1	0	0	i	0	i	v	HP0908	flagellar hook (flgE)	Cellular processes	Chemotaxis and motility
HP0909	+	0	0	0	0	0	0	0	0	0	0	+	HP0909	H. pylori predicted coding region HP0909	Unknown	Hypothetical protein
HP0910	|	0	0	0	0	0	0	0	0	0	0	|	HP0910	adenine specific DNA methyltransferase (HINDIIM)	DNA metabolism	Restriction/modification
HP0911	v	0	0	0	0	0	0	0	0	0	0	v	HP0911	rep helicase, single-stranded DNA-dependent ATPase (rep)	DNA metabolism	DNA replication, recombination, and repair
HP0912	+	0	0	i	0	0	0	0	0	0	0	+	HP0912	outer membrane protein (omp20)	Cell envelope	Other
HP0913	v	0	0	i	0	0	0	0	0	0	i	v	HP0913	outer membrane protein (omp21)	Cell envelope	Other
HP0914	^	0	0	0	0	0	0	0	0	0	0	^	HP0914	H. pylori predicted coding region HP0914	Unknown	Hypothetical protein
HP0915	^	0	0	0	0	0	0	0	0	r	0	^	HP0915	iron-regulated outer membrane protein (frpB)	Transport and binding proteins	Other
HP0916	+	0	0	0	0	0	0	0	r	r	0	+	HP0916	iron-regulated outer membrane protein (frpB)	Transport and binding proteins	Other
HP0917	v	0	0	0	0	0	0	0	0	0	0	v	HP0917	H. pylori predicted coding region HP0917	Unknown	Hypothetical protein
HP0918	^	0	0	0	0	0	0	0	0	0	0	^	HP0918	H. pylori predicted coding region HP0918	Unknown	Hypothetical protein
HP0919	+	0	0	0	0	0	0	0	0	0	0	+	HP0919	carbamoyl-phosphate synthase (glutamine-hydrolysing) (pyrAb)	Purines, pyrimidines, nucleosides, and nucleotides	Pyrimidine ribonucleotide biosynthesis
HP0920	^	0	0	i	0	0	0	0	0	0	1	^	HP0920	conserved hypothetical integral membrane protein	Hypothetical	Conserved
HP0921	v	0	0	0	0	0	0	0	0	0	0	v	HP0921	glyceraldehyde-3-phosphate dehydrogenase (gap)	Energy metabolism	Glycolysis/gluconeogenesis
HP0922	v	0	0	0	0	0	0	0	0	0	0	v	HP0922	toxin-like outer membrane protein	Cell envelope	Other
HP0923	v	0	0	0	0	0	0	0	0	0	0	v	HP0923	outer membrane protein (omp22)	Cell envelope	Other
HP0924	^	i	0	0	0	0	0	0	0	0	0	^	HP0924	4-oxalocrotonate tautomerase (dmpI)	Energy metabolism	Other
HP0925	+	0	0	0	0	0	0	0	0	0	0	+	HP0925	recombinational DNA repair protein (recR)	DNA metabolism	DNA replication, recombination, and repair
HP0926	|	0	0	0	0	0	0	0	0	0	0	|	HP0926	conserved hypothetical protein	Hypothetical	Conserved
HP0927	|	0	0	0	0	0	0	0	0	0	0	|	HP0927	heat shock protein (htpX)	Cellular processes	Adaptations to atypical conditions
HP0928	|	0	0	0	0	0	0	0	0	0	0	|	HP0928	GTP cyclohydrolase I (folE)	Biosynthesis of cofactors, prosthetic groups, and carriers	Folic acid
HP0929	|	0	0	0	0	0	0	0	0	0	0	|	HP0929	geranyltranstransferase (ispA)	Biosynthesis of cofactors, prosthetic groups, and carriers	Menaquinone and ubiquinone
HP0930	|	0	0	0	0	0	0	0	0	0	0	|	HP0930	stationary-phase survival protein (surE)	Cellular processes	Adaptations to atypical conditions
HP0931	|	0	0	0	0	0	0	0	0	0	0	|	HP0931	H. pylori predicted coding region HP0931	Unknown	Hypothetical protein
HP0932	|	0	0	0	0	0	0	0	0	0	0	|	HP0932	H. pylori predicted coding region HP0932	Unknown	Hypothetical protein
HP0933	|	0	0	0	0	0	0	0	0	0	0	|	HP0933	H. pylori predicted coding region HP0933	Unknown	Hypothetical protein
HP0934	|	0	0	0	0	0	0	0	0	0	0	|	HP0934	conserved hypothetical protein	Hypothetical	Conserved
HP0935	v	0	0	0	0	0	0	0	0	0	0	v	HP0935	H. pylori predicted coding region HP0935	Unknown	Hypothetical protein
HP0936	^	0	0	0	0	0	0	0	0	0	0	^	HP0936	proline/betaine transporter (proP)	Transport and binding proteins	Amino acids, peptides and amines
HP0937	^	0	0	0	0	0	0	0	0	0	0	^	HP0937	H. pylori predicted coding region HP0937	Unknown	Hypothetical protein
HP0938	^	0	0	0	0	0	0	0	0	0	0	^	HP0938	H. pylori predicted coding region HP0938	Unknown	Hypothetical protein
HP0939	^	0	0	0	0	0	0	0	0	0	0	^	HP0939	amino acid ABC transporter, permease protein (yckJ)	Transport and binding proteins	Amino acids, peptides and amines
HP0940	+	0	0	0	0	0	0	0	0	0	0	+	HP0940	amino acid ABC transporter, periplasmic binding protein (yckK)	Transport and binding proteins	Amino acids, peptides and amines
HP0941	^	0	0	0	0	0	0	0	0	0	0	^	HP0941	alanine racemase, biosynthetic (alr)	Amino acid biosynthesis	Pyruvate family
HP0942	|	0	0	0	0	0	0	0	0	0	0	|	HP0942	D-alanine glycine permease (dagA)	Transport and binding proteins	Amino acids, peptides and amines
HP0943	|	0	0	0	0	0	0	0	0	0	0	|	HP0943	D-amino acid dehydrogenase (dadA)	Energy metabolism	Amino acids and amines
HP0944	+	0	0	0	0	0	0	0	0	0	0	+	HP0944	conserved hypothetical protein	Hypothetical	Conserved
HP0945	^	0	0	0	0	0	0	0	0	0	0	^	HP0945	H. pylori predicted coding region HP0945	Unknown	Hypothetical protein
HP0946	v	0	0	0	0	0	0	0	0	0	0	v	HP0946	conserved hypothetical integral membrane protein	Hypothetical	Conserved
HP0947	v	r	0	0	0	0	0	0	0	0	0	v	HP0947	H. pylori predicted coding region HP0947	Unknown	Hypothetical protein
HP0948	^	0	0	0	0	0	0	0	0	0	0	^	HP0948	H. pylori predicted coding region HP0948	Unknown	Hypothetical protein
HP0949	|	0	0	0	0	0	0	0	0	0	0	|	HP0949	conserved hypothetical secreted protein	Hypothetical	Conserved
HP0950	+	0	0	0	0	0	0	0	0	0	0	+	HP0950	acetyl-CoA carboxylase beta subunit (accD)	Fatty acid and phospholipid metabolism	Biosynthesis
HP0951	+	0	0	0	0	0	0	0	0	0	0	+	HP0951	H. pylori predicted coding region HP0951	Unknown	Hypothetical protein
HP0952	v	0	0	0	0	0	0	0	0	0	0	v	HP0952	conserved hypothetical integral membrane protein	Hypothetical	Conserved
HP0953	^	i	0	i	0	0	0	0	0	0	0	^	HP0953	H. pylori predicted coding region HP0953	Unknown	Hypothetical protein
HP0954	^	i	0	0	0	0	0	0	0	0	0	^	HP0954	oxygen-insensitive NAD(P)H nitroreductase	Energy metabolism	Electron transport
HP0955	|	0	0	0	0	0	0	0	0	0	0	|	HP0955	prolipoprotein diacylglyceryl transferase (lgt)	Cell envelope	Other
HP0956	|	0	0	0	0	0	0	0	0	0	0	|	HP0956	conserved hypothetical protein	Hypothetical	Conserved
HP0957	|	0	0	0	0	0	0	0	0	0	0	|	HP0957	3-deoxy-d-manno-octulosonic-acid transferase (kdtA)	Cell envelope	Biosynthesis and degradation of surface polysaccarides and lipopolysaccharides
HP0958	|	0	0	0	0	0	0	0	0	0	i	|	HP0958	H. pylori predicted coding region HP0958	Unknown	Hypothetical protein
HP0959	|	0	0	0	0	0	0	0	0	0	0	|	HP0959	conserved hypothetical protein	Hypothetical	Conserved
HP0960	|	0	0	0	0	0	0	0	0	0	0	|	HP0960	glycyl-tRNA synthetase, alpha subunit (glyQ)	Translation	tRNA aminoacylation
HP0961	+	0	0	0	0	0	0	0	0	0	0	+	HP0961	glycerol-3-phosphate dehydrogenase, NAD(P)+ dependent	Energy metabolism	Aerobic
HP0962	^	0	0	0	0	0	0	0	0	0	0	^	HP0962	acyl carrier protein (acpP)	Fatty acid and phospholipid metabolism	Biosynthesis
HP0963	|	i	0	0	0	0	0	0	0	0	0	|	HP0963	H. pylori predicted coding region HP0963	Unknown	Hypothetical protein
HP0964	|	i	0	0	0	0	0	0	0	0	0	|	HP0964	H. pylori predicted coding region HP0964	Unknown	Hypothetical protein
HP0965	|	0	0	0	0	0	0	0	0	0	0	|	HP0965	H. pylori predicted coding region HP0965	Unknown	Hypothetical protein
HP0966	+	0	0	0	0	0	0	0	0	0	0	+	HP0966	conserved hypothetical protein	Hypothetical	Conserved
HP0967	^	0	0	0	0	0	0	0	0	0	0	^	HP0967	virulence associated protein D (vapD)	Cellular processes	Pathogenesis
HP0968	^	0	0	0	0	0	0	0	0	0	0	^	HP0968	H. pylori predicted coding region HP0968	Unknown	Hypothetical protein
HP0969	|	0	0	0	0	0	0	0	0	0	0	|	HP0969	cation efflux system protein (czcA)	Transport and binding proteins	Cations
HP0970	|	0	0	0	0	0	0	0	0	0	0	|	HP0970	nickel-cobalt-cadmium resistance protein (nccB)	Cellular processes	Adaptations to atypical conditions
HP0971	+	0	0	0	0	0	0	0	0	0	0	+	HP0971	H. pylori predicted coding region HP0971	Unknown	Hypothetical protein
HP0972	^	0	0	0	0	0	0	0	0	0	i	^	HP0972	glycyl-tRNA synthetase, beta subunit (glyS)	Translation	tRNA aminoacylation
HP0973	+	0	0	0	0	0	0	0	0	0	0	+	HP0973	H. pylori predicted coding region HP0973	Unknown	Hypothetical protein
HP0974	|	0	0	0	0	0	0	0	0	0	0	|	HP0974	phosphoglycerate mutase (pgm)	Energy metabolism	Glycolysis/gluconeogenesis
HP0975	v	0	0	0	0	0	0	0	0	0	0	v	HP0975	Glu-tRNA(Gln) amidotransferase, subunit C (gatC)	Translation	tRNA aminoacylation
HP0976	^	0	0	0	0	0	0	0	0	0	0	^	HP0976	adenosylmethionine-8-amino-7-oxononanoate aminotransferase (bioA)	Biosynthesis of cofactors, prosthetic groups, and carriers	Biotin
HP0977	+	0	0	0	0	0	0	0	0	0	0	+	HP0977	conserved hypothetical secreted protein	Hypothetical	Conserved
HP0978	v	0	0	i	0	0	0	0	0	0	0	v	HP0978	cell division protein (ftsA) protein	Cellular processes	Cell division
HP0979	v	0	0	i	0	0	0	0	0	0	0	v	HP0979	cell divison protein (ftsZ)	Cellular processes	Cell division
HP0980	+	0	0	0	0	0	0	0	0	0	0	+	HP0980	conserved hypothetical secreted protein	Hypothetical	Conserved
HP0981	v	0	0	0	0	0	0	0	0	0	0	v	HP0981	exonuclease VII-like protein (xseA)	Unknown	General
HP0982	v	0	0	0	0	0	0	0	0	0	0	v	HP0982	H. pylori predicted coding region HP0982	Unknown	Hypothetical protein
HP0983	v	0	0	0	0	0	0	0	0	0	0	v	HP0983	conserved hypothetical integral membrane protein	Hypothetical	Conserved
HP0984	v	0	0	0	0	0	0	0	0	0	0	v	HP0984	H. pylori predicted coding region HP0984	Unknown	Hypothetical protein
HP0985	^	0	0	0	0	0	0	0	0	0	0	^	HP0985	H. pylori predicted coding region HP0985	Unknown	Hypothetical protein
HP0986	^	0	0	0	0	0	0	0	0	0	0	^	HP0986	H. pylori predicted coding region HP0986	Unknown	Hypothetical protein
HP0987	v	0	0	0	0	0	0	0	0	0	0	v	HP0987	H. pylori predicted coding region HP0987	Unknown	Hypothetical protein
HP0988	^	0	0	0	0	0	0	0	0	0	0	^	HP0988	IS605 transposase (tnpA)	Other Categories	Transposon-related functions
HP0989	v	0	0	0	0	0	0	0	0	0	1	v	HP0989	IS605 transposase (tnpB)	Other Categories	Transposon-related functions
HP0990	v	0	0	0	0	0	0	0	0	0	0	v	HP0990	H. pylori predicted coding region HP0990	Unknown	Hypothetical protein
HP0991	^	0	0	0	0	0	0	0	0	0	r	^	HP0991	H. pylori predicted coding region HP0991	Unknown	Hypothetical protein
HP0992	^	0	0	0	0	0	0	0	0	0	0	^	HP0992	H. pylori predicted coding region HP0992	Unknown	Hypothetical protein
HP0993	+	0	0	0	0	0	0	0	0	0	0	+	HP0993	H. pylori predicted coding region HP0993	Unknown	Hypothetical protein
HP0994	v	0	0	0	0	0	0	0	0	0	0	v	HP0994	H. pylori predicted coding region HP0994	Unknown	Hypothetical protein
HP0995	^	0	0	0	0	0	0	0	0	0	0	^	HP0995	integrase/recombinase (xerD)	DNA metabolism	DNA replication, recombination, and repair
HP0996	^	0	0	i	0	0	0	0	0	0	0	^	HP0996	H. pylori predicted coding region HP0996	Unknown	Hypothetical protein
HP0997	^	0	0	0	0	0	0	0	0	0	1	^	HP0997	IS605 transposase (tnpB)	Other Categories	Transposon-related functions
HP0998	v	0	0	0	0	0	0	0	0	0	0	v	HP0998	IS605 transposase (tnpA)	Other Categories	Transposon-related functions
HP0999	v	0	0	0	0	0	0	0	0	0	0	v	HP0999	H. pylori predicted coding region HP0999	Unknown	Hypothetical protein
HP1000	v	0	0	0	0	0	0	0	0	0	0	v	HP1000	PARA protein	Other Categories	Plasmid-related functions
HP1001	+	0	0	0	0	0	0	0	i	0	i	+	HP1001	H. pylori predicted coding region HP1001	Unknown	Hypothetical protein
HP1002	v	0	0	0	0	0	0	0	0	0	0	v	HP1002	H. pylori predicted coding region HP1002	Unknown	Hypothetical protein
HP1003	^	0	0	0	0	0	0	0	0	0	0	^	HP1003	H. pylori predicted coding region HP1003	Unknown	Hypothetical protein
HP1004	+	0	0	0	0	0	0	0	0	0	0	+	HP1004	H. pylori predicted coding region HP1004	Unknown	Hypothetical protein
HP1005	v	0	0	0	0	0	0	0	0	0	i	v	HP1005	H. pylori predicted coding region HP1005	Unknown	Hypothetical protein
HP1006	^	0	0	0	0	0	0	0	0	0	0	^	HP1006	conjugal transfer protein (traG)	Other Categories	Plasmid-related functions
HP1007	^	0	0	0	0	0	0	0	0	0	0	^	HP1007	transposase-like protein, PS3IS {Thermophilic bacterium}	Other Categories	Transposon-related functions
HP1008	v	0	0	0	0	0	0	0	0	0	0	v	HP1008	IS200 insertion sequence from SARA17	Other Categories	Transposon-related functions
HP1009	v	0	0	0	0	0	0	0	0	0	0	v	HP1009	site-specific recombinase	DNA metabolism	DNA replication, recombination, and repair
HP1010	+	0	0	0	0	0	0	0	0	0	0	+	HP1010	polyphosphate kinase (ppk)	Central intermediary metabolism	Phosphorus compounds
HP1011	|	0	0	0	0	0	0	0	0	0	0	|	HP1011	dihydroorotate dehydrogenase (pyrD)	Purines, pyrimidines, nucleosides, and nucleotides	Pyrimidine ribonucleotide biosynthesis
HP1012	|	0	0	0	0	0	0	0	0	0	0	|	HP1012	protease (pqqE)	Protein fate	Degradation of proteins, peptides, and glycopeptides
HP1013	|	0	0	0	0	0	0	0	0	0	i	|	HP1013	dihydrodipicolinate synthetase (dapA)	Amino acid biosynthesis	Aspartate family
HP1014	v	0	0	0	0	0	0	0	0	0	0	v	HP1014	7-alpha-hydroxysteroid dehydrogenase (hdhA)	Central intermediary metabolism	Other
HP1015	+	0	0	0	0	0	0	0	0	0	0	+	HP1015	H. pylori predicted coding region HP1015	Unknown	Hypothetical protein
HP1016	v	0	0	0	0	0	0	0	0	0	0	v	HP1016	phosphatidylglycerophosphate synthase (pgsA)	Fatty acid and phospholipid metabolism	Biosynthesis
HP1017	v	0	0	0	0	0	0	0	0	0	0	v	HP1017	amino acid permease (rocE)	Transport and binding proteins	Amino acids, peptides and amines
HP1018	+	0	0	0	0	0	0	0	0	0	0	+	HP1018	H. pylori predicted coding region HP1018	Unknown	Hypothetical protein
HP1019	|	0	0	0	0	0	0	0	0	0	0	|	HP1019	serine protease (htrA)	Protein fate	Degradation of proteins, peptides, and glycopeptides
HP1020	I	0	0	0	0	0	0	0	0	0	0	I	HP1020	conserved hypothetical protein	Hypothetical	Conserved
HP1021	v	0	0	0	0	0	0	0	0	0	0	v	HP1021	response regulator	Regulatory functions	Other
HP1022	v	i	0	0	0	0	0	0	0	0	0	v	HP1022	H. pylori predicted coding region HP1022	Unknown	Hypothetical protein
HP1023	^	0	0	0	0	0	0	0	0	0	0	^	HP1023	H. pylori predicted coding region HP1023	Unknown	Hypothetical protein
HP1024	+	r	0	0	0	0	0	1	0	0	i	+	HP1024	co-chaperone-curved DNA binding protein A (CbpA)	Protein fate	Protein folding and stabilization
HP1025	I	0	0	0	0	0	0	1	0	r	0	I	HP1025	putative heat shock protein (hspR)	Regulatory functions	Other
HP1026	v	0	0	0	0	0	0	1	0	0	0	v	HP1026	conserved hypothetical helicase-like protein	Hypothetical	Conserved
HP1027	v	0	0	0	0	0	0	0	0	1	1	v	HP1027	ferric uptake regulation protein (fur)	Regulatory functions	Other
HP1028	^	0	0	0	i	0	0	0	0	0	1	^	HP1028	H. pylori predicted coding region HP1028	Unknown	Hypothetical protein
HP1029	I	0	0	0	i	0	0	0	0	0	0	I	HP1029	H. pylori predicted coding region HP1029	Unknown	Hypothetical protein
HP1030	I	0	0	0	i	0	0	0	0	0	1	I	HP1030	fliY protein (fliY)	Cellular processes	Chemotaxis and motility
HP1031	I	0	0	0	i	0	0	0	0	0	i	I	HP1031	flagellar motor switch protein (fliM)	Cellular processes	Chemotaxis and motility
HP1032	I	0	0	0	i	0	0	0	0	0	0	I	HP1032	alternative transcription initiation factor, sigma-F (fliA)	Regulatory functions	Other
HP1033	I	0	0	0	i	0	0	0	0	0	0	I	HP1033	H. pylori predicted coding region HP1033	Unknown	Hypothetical protein
HP1034	I	0	0	0	i	0	0	0	0	0	0	I	HP1034	ATP-binding protein (ylxH)	Unknown	General
HP1035	I	0	0	0	i	0	0	0	0	0	i	I	HP1035	flagellar biosynthesis protein (flhF)	Cellular processes	Chemotaxis and motility
HP1036	I	0	0	0	0	0	0	0	0	0	0	I	HP1036	7, 8-dihydro-6-hydroxymethylpterin-pyrophosphokinase (folK)	Biosynthesis of cofactors, prosthetic groups, and carriers	Folic acid
HP1037	I	0	0	i	0	0	0	0	0	0	0	I	HP1037	conserved hypothetical protein	Hypothetical	Conserved
HP1038	+	0	0	i	0	0	0	0	0	0	0	+	HP1038	3-dehydroquinase type II (aroQ)	Amino acid biosynthesis	Aromatic amino acid family
HP1039	^	0	0	0	0	0	0	0	0	0	0	^	HP1039	H. pylori predicted coding region HP1039	Unknown	Hypothetical protein
HP1040	+	0	0	0	0	0	0	0	0	0	0	+	HP1040	ribosomal protein S15 (rps15)	Translation	Ribosomal proteins: synthesis and modification
HP1041	+	0	0	0	0	0	0	0	0	0	0	+	HP1041	flagellar biosynthesis protein (flhA)	Cellular processes	Chemotaxis and motility
HP1042	v	0	0	0	0	0	0	0	0	0	0	v	HP1042	H. pylori predicted coding region HP1042	Unknown	Hypothetical protein
HP1043	^	0	0	i	0	0	0	0	0	0	i	^	HP1043	response regulator	Regulatory functions	Other
HP1044	^	0	0	0	0	0	0	0	0	0	0	^	HP1044	conserved hypothetical integral membrane protein	Hypothetical	Conserved
HP1045	v	0	0	0	0	0	0	0	0	0	0	v	HP1045	acetyl-CoA synthetase (acoE)	Fatty acid and phospholipid metabolism	Degradation
HP1046	^	0	0	0	0	0	0	0	0	0	0	^	HP1046	conserved hypothetical protein	Hypothetical	Conserved
HP1047	|	0	0	0	0	0	0	0	0	0	0	|	HP1047	ribosome-binding factor A (rbfA)	Translation	Ribosomal proteins: synthesis and modification
HP1048	|	0	0	0	0	0	0	0	0	0	0	|	HP1048	translation initiation factor IF-2 (infB)	Translation	Translation factors
HP1049	|	0	0	0	0	0	0	0	0	0	i	|	HP1049	conserved hypothetical protein	Hypothetical	Conserved
HP1050	+	0	0	0	0	0	0	0	0	0	0	+	HP1050	homoserine kinase (thrB)	Amino acid biosynthesis	Aspartate family
HP1051	^	0	0	0	0	0	0	0	0	0	0	^	HP1051	H. pylori predicted coding region HP1051	Unknown	Hypothetical protein
HP1052	^	0	0	i	0	0	1	0	i	0	0	^	HP1052	UDP-3-0-acyl N-acetylglcosamine deacetylase (envA)	Cell envelope	Biosynthesis and degradation of surface polysaccarides and lipopolysaccharides
HP1053	|	0	0	0	0	0	0	0	0	0	0	|	HP1053	H. pylori predicted coding region HP1053	Unknown	Hypothetical protein
HP1054	+	0	0	0	0	0	0	0	0	0	0	+	HP1054	H. pylori predicted coding region HP1054	Unknown	Hypothetical protein
HP1055	^	0	0	0	0	0	0	0	0	0	0	^	HP1055	H. pylori predicted coding region HP1055	Unknown	Hypothetical protein
HP1056	|	0	0	0	0	0	0	0	0	0	0	|	HP1056	H. pylori predicted coding region HP1056	Unknown	Hypothetical protein
HP1057	+	0	0	0	0	0	0	0	0	0	0	+	HP1057	H. pylori predicted coding region HP1057	Unknown	Hypothetical protein
HP1058	v	r	0	i	0	0	0	0	0	0	0	v	HP1058	3-methyl-2-oxobutanoate hydroxymethyltransferase (panB)	Biosynthesis of cofactors, prosthetic groups, and carriers	Pantothenate and coenzyme A
HP1059	v	0	0	0	0	0	0	0	0	0	0	v	HP1059	Holliday junction DNA helicase (ruvB)	DNA metabolism	DNA replication, recombination, and repair
HP1060	+	0	0	0	0	0	0	0	0	0	0	+	HP1060	H. pylori predicted coding region HP1060	Unknown	Hypothetical protein
HP1061	|	0	0	0	0	0	0	0	0	0	0	|	HP1061	conserved hypothetical integral membrane protein	Hypothetical	Conserved
HP1062	|	0	0	0	0	0	0	0	0	0	0	|	HP1062	S-adenosylmethionine:tRNA ribosyltransferase-isomerase (queA)	Translation	tRNA and rRNA base modification
HP1063	|	0	0	0	0	0	0	0	0	0	0	|	HP1063	glucose-inhibited division protein (gidB)	DNA metabolism	DNA replication, recombination, and repair
HP1064	|	0	0	0	0	0	0	0	0	0	0	|	HP1064	H. pylori predicted coding region HP1064	Unknown	Hypothetical protein
HP1065	v	0	0	0	0	0	0	0	0	0	0	v	HP1065	H. pylori predicted coding region HP1065	Unknown	Hypothetical protein
HP1066	^	0	0	0	0	0	0	0	0	0	0	^	HP1066	conserved hypothetical protein	Hypothetical	Conserved
HP1067	+	0	0	i	0	0	0	0	0	0	0	+	HP1067	chemotaxis protein (cheY)	Cellular processes	Chemotaxis and motility
HP1068	I	0	0	i	0	0	0	0	0	0	0	I	HP1068	ribosomal protein L11 methyltransferase (prmA)	Translation	Ribosomal proteins: synthesis and modification
HP1069	I	0	0	i	0	0	0	0	0	0	0	I	HP1069	cell division protein (ftsH)	Cellular processes	Cell division
HP1070	I	0	0	0	0	0	0	0	0	0	0	I	HP1070	H. pylori predicted coding region HP1070	Unknown	Hypothetical protein
HP1071	I	0	0	0	0	0	0	0	0	0	0	I	HP1071	phosphatidylserine synthase (pssA)	Fatty acid and phospholipid metabolism	Biosynthesis
HP1072	I	0	0	0	0	0	0	0	0	i	0	I	HP1072	copper-transporting ATPase, P-type (copA)	Transport and binding proteins	Cations
HP1073	v	0	0	i	0	0	0	0	0	0	0	v	HP1073	copper ion binding protein (copP)	Transport and binding proteins	Cations
HP1074	v	0	0	0	0	0	0	0	0	0	0	v	HP1074	H. pylori predicted coding region HP1074	Unknown	Hypothetical protein
HP1075	^	0	0	0	0	0	0	0	0	0	0	^	HP1075	conserved hypothetical secreted protein	Hypothetical	Conserved
HP1076	v	0	0	0	i	1	0	i	i	0	0	v	HP1076	H. pylori predicted coding region HP1076	Unknown	Hypothetical protein
HP1077	^	0	0	0	0	0	0	0	0	1	0	^	HP1077	nickel transport protein (nixA)	Transport and binding proteins	Cations
HP1078	^	0	0	0	0	0	0	0	0	0	0	^	HP1078	H. pylori predicted coding region HP1078	Unknown	Hypothetical protein
HP1079	+	0	0	0	0	0	0	0	0	0	0	+	HP1079	H. pylori predicted coding region HP1079	Unknown	Hypothetical protein
HP1080	^	0	0	0	0	0	0	0	0	0	0	^	HP1080	conserved hypothetical integral membrane protein	Hypothetical	Conserved
HP1081	|	0	0	0	0	0	0	0	0	0	0	|	HP1081	H. pylori predicted coding region HP1081	Unknown	Hypothetical protein
HP1082	+	0	0	0	0	0	0	0	0	0	0	+	HP1082	multidrug resistance protein (msbA)	Transport and binding proteins	Unknown substrate
HP1083	^	r	0	i	0	0	0	0	0	0	0	^	HP1083	H. pylori predicted coding region HP1083	Unknown	Hypothetical protein
HP1084	^	0	0	0	0	0	0	0	0	0	0	^	HP1084	aspartate transcarbamoylase (pyrB)	Purines, pyrimidines, nucleosides, and nucleotides	Pyrimidine ribonucleotide biosynthesis
HP1085	+	0	0	0	0	0	0	0	0	0	0	+	HP1085	H. pylori predicted coding region HP1085	Unknown	Hypothetical protein
HP1086	|	0	0	0	0	0	0	0	0	0	0	|	HP1086	hemolysin (tly)	Cellular processes	0
HP1087	v	0	0	0	0	0	0	0	0	0	0	v	HP1087	riboflavin biosynthesis regulatory protein (ribC)	Biosynthesis of cofactors, prosthetic groups, and carriers	Riboflavin, FMN, and FAD
HP1088	+	0	0	0	0	0	0	0	0	0	0	+	HP1088	transketolase A (tktA)	Energy metabolism	Pentose phosphate pathway
HP1089	|	0	0	0	0	0	0	0	0	0	0	|	HP1089	H. pylori predicted coding region HP1089	Unknown	Hypothetical protein
HP1090	v	0	0	0	0	0	0	0	0	0	0	v	HP1090	cell division protein (ftsK)	Cellular processes	Cell division
HP1091	v	0	0	0	0	0	0	0	0	0	0	v	HP1091	alpha-ketoglutarate permease (kgtP)	Transport and binding proteins	Carbohydrates, organic alcohols, and acids
HP1092	v	0	0	0	0	0	0	0	0	0	0	v	HP1092	flagellar basal-body rod protein (flgG)	Cellular processes	Chemotaxis and motility
HP1093	^	0	0	0	0	0	0	0	0	0	0	^	HP1093	H. pylori predicted coding region HP1093	Unknown	Hypothetical protein
HP1094	v	0	0	0	0	0	0	0	0	0	0	v	HP1094	H. pylori predicted coding region HP1094	Unknown	Hypothetical protein
HP1095	^	0	0	0	0	0	0	0	0	0	0	^	HP1095	IS605 transposase (tnpB)	Other Categories	Transposon-related functions
HP1096	v	0	0	0	0	0	0	0	0	0	0	v	HP1096	IS605 transposase (tnpA)	Other Categories	Transposon-related functions
HP1097	^	0	0	0	0	0	0	0	0	0	0	^	HP1097	H. pylori predicted coding region HP1097	Unknown	Hypothetical protein
HP1098	^	i	0	0	0	0	0	0	0	0	0	^	HP1098	conserved hypothetical secreted protein	Hypothetical	Conserved
HP1099	^	0	0	i	0	0	0	0	0	0	0	^	HP1099	2-keto-3-deoxy-6-phosphogluconate aldolase (eda)	Energy metabolism	Entner-Doudoroff
HP1100	+	0	0	0	0	0	0	0	0	0	0	+	HP1100	6-phosphogluconate dehydratase	Energy metabolism	Entner-Doudoroff
HP1101	+	0	0	0	0	0	0	0	0	0	0	+	HP1101	glucose-6-phosphate dehydrogenase (g6pD)	Energy metabolism	Pentose phosphate pathway
HP1102	|	0	0	0	0	0	0	0	0	0	0	|	HP1102	glucose-6-phosphate 1-dehydrogenase (devB)	Energy metabolism	Pentose phosphate pathway
HP1103	v	0	0	0	0	0	0	0	0	0	0	v	HP1103	glucokinase (glk)	Energy metabolism	Glycolysis/gluconeogenesis
HP1104	v	i	0	i	0	0	0	0	0	0	0	v	HP1104	cinnamyl-alcohol dehydrogenase ELI3-2 (cad)	Unknown	General
HP1105	^	i	0	0	0	0	0	0	0	0	0	^	HP1105	LPS biosynthesis protein	Cell envelope	Biosynthesis and degradation of surface polysaccarides and lipopolysaccharides
HP1106	v	0	0	0	0	0	0	0	0	0	0	v	HP1106	H. pylori predicted coding region HP1106	Unknown	Hypothetical protein
HP1107	^	0	0	0	0	0	0	0	0	0	0	^	HP1107	outer membrane protein (omp23)	Cell envelope	Other
HP1108	+	0	0	0	0	0	0	0	0	0	0	+	HP1108	pyruvate ferredoxin oxidoreductase, gamma subunit	Energy metabolism	Anaerobic
HP1109	I	0	0	0	0	0	0	0	0	r	0	I	HP1109	pyruvate ferredoxin oxidoreductase, delta subunit	Energy metabolism	Anaerobic
HP1110	I	0	0	0	0	0	0	0	0	0	0	I	HP1110	pyruvate ferredoxin oxidoreductase, alpha subunit	Energy metabolism	Anaerobic
HP1111	v	0	0	i	0	0	0	0	0	r	0	v	HP1111	pyruvate ferredoxin oxidoreductase, beta subunit	Energy metabolism	Anaerobic
HP1112	v	0	0	0	0	0	0	0	0	0	0	v	HP1112	adenylosuccinate lyase (purB)	Purines, pyrimidines, nucleosides, and nucleotides	Purine ribonucleotide biosynthesis
HP1113	v	0	0	0	0	0	0	0	0	0	1	v	HP1113	outer membrane protein (omp24)	Cell envelope	Other
HP1114	^	0	0	0	0	0	0	0	0	0	0	^	HP1114	excinuclease ABC subunit B (uvrB)	DNA metabolism	DNA replication, recombination, and repair
HP1115	^	0	0	0	0	0	0	0	0	0	0	^	HP1115	H. pylori predicted coding region HP1115	Unknown	Hypothetical protein
HP1116	+	0	0	0	0	0	0	0	0	0	0	+	HP1116	H. pylori predicted coding region HP1116	Unknown	Hypothetical protein
HP1117	^	0	0	0	0	0	0	0	0	0	1	^	HP1117	conserved hypothetical secreted protein	Hypothetical	Conserved
HP1118	^	0	0	i	0	0	0	0	0	0	0	^	HP1118	gamma-glutamyltranspeptidase (ggt)	Biosynthesis of cofactors, prosthetic groups, and carriers	Glutathione
HP1119	^	0	0	i	1	1	0	i	i	0	1	^	HP1119	flagellar hook-associated protein 1 (HAP1) (flgK)	Cellular processes	Chemotaxis and motility
HP1120	+	0	0	i	1	1	0	0	i	0	0	+	HP1120	H. pylori predicted coding region HP1120	Unknown	Hypothetical protein
HP1121	^	0	0	0	0	0	0	0	0	0	0	^	HP1121	cytosine specific DNA methyltransferase (BSP6IM)	DNA metabolism	Restriction/modification
HP1122	^	0	0	0	0	1	0	0	i	0	0	^	HP1122	H. pylori predicted coding region HP1122	Unknown	Hypothetical protein
HP1123	^	0	0	0	0	0	0	0	0	0	0	^	HP1123	peptidyl-prolyl cis-trans isomerase, FKBP-type rotamase (slyD)	Protein fate	Protein folding and stabilization
HP1124	|	0	0	0	0	0	0	0	0	0	0	|	HP1124	H. pylori predicted coding region HP1124	Unknown	Hypothetical protein
HP1125	+	0	0	0	0	0	0	0	0	0	0	+	HP1125	peptidoglycan associated lipoprotein precursor (omp18)	Cell envelope	Lipoproteins
HP1126	^	0	0	0	0	0	0	0	0	0	0	^	HP1126	colicin tolerance-like protein (tolB)	Cellular processes	Toxin production and resistance
HP1127	|	0	0	0	0	0	0	0	0	0	0	|	HP1127	H. pylori predicted coding region HP1127	Unknown	Hypothetical protein
HP1128	|	0	0	0	0	0	0	0	0	0	0	|	HP1128	H. pylori predicted coding region HP1128	Unknown	Hypothetical protein
HP1129	+	r	0	0	0	0	0	0	0	0	0	+	HP1129	biopolymer transport protein (exbD)	Transport and binding proteins	Other
HP1130	^	r	0	0	0	0	0	0	0	0	0	^	HP1130	biopolymer transport protein (exbB)	Transport and binding proteins	Other
HP1131	|	0	0	0	0	0	0	0	0	0	0	|	HP1131	ATP synthase F1, subunit epsilon (atpC)	Energy metabolism	ATP-proton motive force interconversion
HP1132	|	0	0	i	0	0	0	0	0	0	0	|	HP1132	ATP synthase F1, subunit beta (atpD)	Energy metabolism	ATP-proton motive force interconversion
HP1133	|	0	0	i	0	0	0	0	0	0	i	|	HP1133	ATP synthase F1, subunit gamma (atpG)	Energy metabolism	ATP-proton motive force interconversion
HP1134	|	r	0	0	0	0	0	0	0	0	0	|	HP1134	ATP synthase F1, subunit alpha (atpA)	Energy metabolism	ATP-proton motive force interconversion
HP1135	|	0	0	0	0	0	0	0	0	0	0	|	HP1135	ATP synthase F1, subunit delta (atpH)	Energy metabolism	ATP-proton motive force interconversion
HP1136	|	0	0	0	0	0	0	0	0	0	0	|	HP1136	ATP synthase F0, subunit b (atpF)	Energy metabolism	ATP-proton motive force interconversion
HP1137	+	0	0	0	0	0	0	0	0	0	0	+	HP1137	ATP synthase F0, subunit b' (atpF')	Energy metabolism	ATP-proton motive force interconversion
HP1138	^	0	0	0	0	0	0	0	0	0	0	^	HP1138	plasmid replication-partition related protein	DNA metabolism	Chromosome-associated proteins
HP1139	I	0	0	0	0	0	0	0	0	0	0	I	HP1139	SpoOJ regulator (soj)	Regulatory functions	Other
HP1140	I	0	0	0	0	0	0	0	0	0	0	I	HP1140	biotin operon repressor/biotin acetyl coenzyme A carboxylase synthetase (birA)	Biosynthesis of cofactors, prosthetic groups, and carriers	Biotin
HP1141	I	0	0	0	0	0	0	0	0	0	0	I	HP1141	methionyl-tRNA formyltransferase (fmt)	Translation	tRNA aminoacylation
HP1142	|	0	0	0	0	0	0	0	0	0	0	|	HP1142	H. pylori predicted coding region HP1142	Unknown	Hypothetical protein
HP1143	+	0	0	0	0	0	0	0	0	0	0	+	HP1143	H. pylori predicted coding region HP1143	Unknown	Hypothetical protein
HP1144	v	0	0	0	0	0	0	0	0	0	0	v	HP1144	H. pylori predicted coding region HP1144	Unknown	Hypothetical protein
HP1145	^	0	0	0	0	0	0	0	0	0	0	^	HP1145	H. pylori predicted coding region HP1145	Unknown	Hypothetical protein
HP1146	^	0	0	0	0	0	0	0	0	0	0	^	HP1146	H. pylori predicted coding region HP1146	Unknown	Hypothetical protein
HP1147	^	0	0	0	0	0	0	0	0	0	1	^	HP1147	ribosomal protein L19 (rpl19)	Translation	Ribosomal proteins: synthesis and modification
HP1148	|	0	0	0	0	0	0	0	0	0	0	|	HP1148	tRNA (guanine-N1)-methyltransferase (trmD)	Translation	tRNA and rRNA base modification
HP1149	|	0	0	0	0	0	0	0	0	0	0	|	HP1149	conserved hypothetical protein	Hypothetical	Conserved
HP1150	|	0	0	0	0	0	0	0	0	0	0	|	HP1150	H. pylori predicted coding region HP1150	Unknown	Hypothetical protein
HP1151	+	0	0	0	0	0	0	0	0	0	0	+	HP1151	ribosomal protein S16 (rpS16)	Translation	Ribosomal proteins: synthesis and modification
HP1152	^	0	0	0	0	0	0	0	0	0	0	^	HP1152	signal recognition particle protein (ffh)	Protein fate	Protein and peptide secretion and trafficking
HP1153	+	0	0	i	0	0	0	0	0	0	0	+	HP1153	valyl-tRNA synthetase (valS)	Translation	tRNA aminoacylation
HP1154	+	i		i	1	1		0	0	0	0	+	HP1154	H. pylori predicted coding region HP1154	Unknown	Hypothetical protein
HP1155	v	0	0	i	1	1	0	0	0	0	0	v	HP1155	transferase, peptidoglycan synthesis (murG)	Cell envelope	Biosynthesis of murein sacculus and peptidoglycan
HP1156	+	0	0	0	0	0	0	0	0	0	0	+	HP1156	outer membrane protein (omp25)	Cell envelope	Other
HP1157	|	0	0	i	0	0	0	0	0	0	0	|	HP1157	outer membrane protein (omp26)	Cell envelope	Other
HP1158	|	0	0	0	0	0	0	0	0	0	0	|	HP1158	pyrroline-5-carboxylate reductase (proC)	Amino acid biosynthesis	Glutamate family
HP1159	v	0	0	0	0	0	0	0	0	0	0	v	HP1159	cell filamentation protein (fic)	Cellular processes	Cell division
HP1160	^	0	0	0	0	0	0	0	0	0	0	^	HP1160	conserved hypothetical protein	Hypothetical	Conserved
HP1161	^	0	0	i	0	0	0	0	0	0	0	^	HP1161	flavodoxin (fldA)	Energy metabolism	Electron transport
HP1162	^	0	0	0	0	0	0	0	0	0	0	^	HP1162	conserved hypothetical integral membrane protein	Hypothetical	Conserved
HP1163	+	0	0	0	0	0	0	0	0	0	0	+	HP1163	H. pylori predicted coding region HP1163	Unknown	Hypothetical protein
HP1164	v	i	0	0	0	0	0	0	0	0	0	v	HP1164	thioredoxin reductase (trxB)	Energy metabolism	Electron transport
HP1165	^	0	0	0	0	0	0	0	0	0	0	^	HP1165	tetracycline resistance protein tetA(P), putative	Cellular processes	Toxin production and resistance
HP1166	v	0	0	0	0	0	0	0	0	0	0	v	HP1166	glucose-6-phosphate isomerase (pgi)	Energy metabolism	Glycolysis/gluconeogenesis
HP1167	v	r	0	i	0	0	0	0	0	0	0	v	HP1167	H. pylori predicted coding region HP1167	Unknown	Hypothetical protein
HP1168	^	0	0	0	0	0	0	0	0	0	0	^	HP1168	carbon starvation protein (cstA)	Regulatory functions	Other
HP1169	+	0	0	i	0	0	0	0	0	0	0	+	HP1169	glutamine ABC transporter, permease protein (glnP)	Transport and binding proteins	Amino acids, peptides and amines
HP1170	|	0	0	0	0	0	0	0	0	0	0	|	HP1170	glutamine ABC transporter, permease protein (glnP)	Transport and binding proteins	Amino acids, peptides and amines
HP1171	v	0	0	0	0	0	0	0	0	0	0	v	HP1171	glutamine ABC transporter, ATP-binding protein (glnQ)	Transport and binding proteins	Amino acids, peptides and amines
HP1172	v	0	0	0	0	0	0	0	0	0	0	v	HP1172	glutamine ABC transporter, periplasmic glutamine-binding protein (glnH)	Transport and binding proteins	Amino acids, peptides and amines
HP1173	v	0	0	0	0	0	0	0	0	0	0	v	HP1173	H. pylori predicted coding region HP1173	Unknown	Hypothetical protein
HP1174	^	r	0	0	0	0	0	0	0	0	0	^	HP1174	glucose/galactose transporter (gluP)	Transport and binding proteins	Carbohydrates, organic alcohols, and acids
HP1175	^	r	0	0	0	0	0	0	0	0	1	^	HP1175	conserved hypothetical integral membrane protein	Hypothetical	Conserved
HP1176	^	0	0	0	0	0	0	0	0	0	0	^	HP1176	H. pylori predicted coding region HP1176	Unknown	Hypothetical protein
HP1177	^	0	0	0	0	0	0	0	r	i	0	^	HP1177	outer membrane protein (omp27)	Cell envelope	Other
HP1178	^	r	0	0	0	0	0	0	0	0	r	^	HP1178	purine-nucleoside phosphorylase (deoD)	Purines, pyrimidines, nucleosides, and nucleotides	Salvage of nucleosides and nucleotides
HP1179	|	r	0	0	0	0	0	0	0	0	0	|	HP1179	phosphopentomutase (deoB)	Purines, pyrimidines, nucleosides, and nucleotides	Salvage of nucleosides and nucleotides
HP1180	+	r	0	0	0	0	0	0	0	0	0	+	HP1180	pyrimidine nucleoside transport protein (nupC)	Transport and binding proteins	Nucleosides, purines and pyrimidines
HP1181	+	0	0	0	0	0	0	0	0	0	0	+	HP1181	multidrug-efflux transporter	Transport and binding proteins	Unknown substrate
HP1182	|	0	0	0	0	0	0	0	0	0	0	|	HP1182	conserved hypothetical protein	Hypothetical	Conserved
HP1183	v	0	0	0	0	0	0	0	0	0	0	v	HP1183	NA+/H+ antiporter (napA)	Transport and binding proteins	Cations
HP1184	^	0	0	0	0	0	0	0	0	0	0	^	HP1184	conserved hypothetical integral membrane protein	Hypothetical	Conserved
HP1185	^	i	1	0	0	0	0	0	0	0	0	^	HP1185	conserved hypothetical integral membrane protein	Hypothetical	Conserved
HP1186	v	0	1	0	0	0	0	0	0	0	0	v	HP1186	carbonic anhydrase	Central intermediary metabolism	Other
HP1187	^	i	0	0	0	0	0	0	0	0	0	^	HP1187	H. pylori predicted coding region HP1187	Unknown	Hypothetical protein
HP1188	^	i	0	0	0	0	0	i	i	0	i	^	HP1188	H. pylori predicted coding region HP1188	Unknown	Hypothetical protein
HP1189	^	0	0	0	0	0	0	0	0	0	0	^	HP1189	aspartate-semialdehyde dehydrogenase (asd)	Amino acid biosynthesis	Aspartate family
HP1190	+	0	0	0	0	0	0	0	0	0	0	+	HP1190	histidyl-tRNA synthetase (hisS)	Translation	tRNA aminoacylation
HP1191	v	i	0	0	0	0	0	0	0	0	0	v	HP1191	ADP-heptose-lps heptosyltransferase II (rfaF)	Cell envelope	Biosynthesis and degradation of surface polysaccarides and lipopolysaccharides
HP1192	^	i	0	i	0	0	0	0	0	0	0	^	HP1192	secreted protein involved in flagellar motility	Cellular processes	Chemotaxis and motility
HP1193	v	0	0	i	0	0	0	0	0	0	0	v	HP1193	aldo-keto reductase, putative	Unknown	General
HP1194	^	0	0	0	0	0	0	0	0	0	0	^	HP1194	H. pylori predicted coding region HP1194	Unknown	Hypothetical protein
HP1195	^	0	0	0	0	0	0	0	0	i	0	^	HP1195	translation elongation factor EF-G (fusA)	Translation	Translation factors
HP1196	I	0	0	0	0	0	0	0	0	0	0	I	HP1196	ribosomal protein S7 (rps7)	Translation	Ribosomal proteins: synthesis and modification
HP1197	+	0	0	i	0	0	0	0	0	0	i	+	HP1197	ribosomal protein S12 (rps12)	Translation	Ribosomal proteins: synthesis and modification
HP1198	^	0	0	0	0	0	0	0	0	0	0	^	HP1198	DNA-directed RNA polymerase, beta subunit (rpoB)	Transcription	DNA-dependent RNA polymerase
HP1199	^	0	0	0	0	0	0	0	0	0	0	^	HP1199	ribosomal protein L7/L12 (rpl7/l12)	Translation	Ribosomal proteins: synthesis and modification
HP1200	+	0	0	0	0	0	0	0	0	0	0	+	HP1200	ribosomal protein L10 (rpl10)	Translation	Ribosomal proteins: synthesis and modification
HP1201	^	0	0	0	0	0	0	0	0	0	0	^	HP1201	ribosomal protein L1 (rpl1)	Translation	Ribosomal proteins: synthesis and modification
HP1202	I	0	0	i	0	0	0	0	0	0	0	I	HP1202	ribosomal protein L11 (rpl11)	Translation	Ribosomal proteins: synthesis and modification
HP1203	+	0	0	0	0	0	0	0	0	0	0	+	HP1203	transcription termination factor NusG (nusG)	Transcription	Transcription factors
HP1204	^	0	0	0	0	0	0	0	0	0	0	^	HP1204	ribosomal protein L33 (rpL33)	Translation	Ribosomal proteins: synthesis and modification
HP1205	+	0	0	i	0	0	0	0	0	0	0	+	HP1205	translation elongation factor EF-Tu (tufB)	Translation	Translation factors
HP1206	v	0	0	0	0	0	0	0	0	0	0	v	HP1206	multidrug resistance protein (hetA)	Transport and binding proteins	Unknown substrate
HP1207	^	0	0	0	0	0	0	0	0	0	0	^	HP1207	H. pylori predicted coding region HP1207	Unknown	Hypothetical protein
HP1208	^	0	0	0	0	0	0	0	0	0	r	^	HP1208	ulcer associated adenine specific DNA methyltransferase	DNA metabolism	Restriction/modification
HP1209	+	0	0	0	0	0	0	0	0	0	0	+	HP1209	ulcer-associated gene restriction endonuclease (iceA)	DNA metabolism	Restriction/modification
HP1210	^	0	0	i	0	0	0	0	0	0	r	^	HP1210	serine acetyltransferase (cysE)	Amino acid biosynthesis	Serine family
HP1211	v	0	0	0	0	0	0	0	0	0	0	v	HP1211	H. pylori predicted coding region HP1211	Unknown	Hypothetical protein
HP1212	^	0	0	i	0	0	0	0	0	0	0	^	HP1212	ATP synthase F0, subunit c (atpE)	Energy metabolism	ATP-proton motive force interconversion
HP1213	^	0	0	0	0	0	0	0	0	0	0	^	HP1213	polynucleotide phosphorylase (pnp)	Transcription	Degradation of RNA
HP1214	|	0	0	0	0	0	0	0	0	0	0	|	HP1214	conserved hypothetical protein	Hypothetical	Conserved
HP1215	|	0	0	0	0	0	0	0	0	0	0	|	HP1215	H. pylori predicted coding region HP1215	Unknown	Hypothetical protein
HP1216	|	0	0	0	0	0	0	0	0	0	0	|	HP1216	conserved hypothetical secreted protein	Hypothetical	Conserved
HP1217	+	0	0	0	0	0	0	0	0	0	0	+	HP1217	H. pylori predicted coding region HP1217	Unknown	Hypothetical protein
HP1218	^	0	0	0	0	0	0	0	0	0	0	^	HP1218	glycinamide ribonucleotide synthetase (purD)	Purines, pyrimidines, nucleosides, and nucleotides	Purine ribonucleotide biosynthesis
HP1219	v	0	0	0	0	0	0	0	0	0	r	v	HP1219	H. pylori predicted coding region HP1219	Unknown	Hypothetical protein
HP1220	^	0	0	0	0	0	0	0	0	0	0	^	HP1220	ABC transporter, ATP-binding protein (yhcG)	Transport and binding proteins	Unknown substrate
HP1221	|	0	0	0	0	0	0	0	0	0	i	|	HP1221	conserved hypothetical protein	Biosynthesis of cofactors, prosthetic groups, and carriers	Other
HP1222	+	0	0	0	0	0	0	0	0	0	0	+	HP1222	D-lactate dehydrogenase (dld)	Energy metabolism	Aerobic
HP1223	+	i	0	0	0	0	0	0	0	0	0	+	HP1223	H. pylori predicted coding region HP1223	Unknown	Hypothetical protein
HP1224	v	i	0	0	0	0	0	0	0	0	0	v	HP1224	uroporphyrinogen III cosynthase (hemD)	Biosynthesis of cofactors, prosthetic groups, and carriers	Heme, porphyrin, and cobalamin
HP1225	v	i	0	0	0	0	0	0	0	0	0	v	HP1225	conserved hypothetical integral membrane protein	Hypothetical	Conserved
HP1226	^	0	0	0	0	0	0	0	0	0	0	^	HP1226	oxygen-independent coproporphyrinogen III oxidase (hemN)	Biosynthesis of cofactors, prosthetic groups, and carriers	Heme, porphyrin, and cobalamin
HP1227	v	0	0	0	0	0	0	0	0	0	0	v	HP1227	cytochrome c553	Energy metabolism	Electron transport
HP1228	+	0	0	0	0	0	0	0	0	0	0	+	HP1228	invasion protein (invA)	Cellular processes	Adaptations to atypical conditions
HP1229	|	0	0	0	0	0	0	0	0	0	0	|	HP1229	aspartokinase (lysC)	Amino acid biosynthesis	Aspartate family
HP1230	|	0	0	0	0	0	0	0	0	0	0	|	HP1230	H. pylori predicted coding region HP1230	Unknown	Hypothetical protein
HP1231	|	0	0	0	0	0	0	0	0	0	0	|	HP1231	DNA polymerase III delta prime subunit (holB)	DNA metabolism	DNA replication, recombination, and repair
HP1232	v	0	0	0	0	0	0	0	0	0	0	v	HP1232	dihydropteroate synthase (folP)	Biosynthesis of cofactors, prosthetic groups, and carriers	Folic acid
HP1233	^	0	0	i	1	1	0	i	i	0	0	^	HP1233	H. pylori predicted coding region HP1233	Unknown	Hypothetical protein
HP1234	+	0	0	0	0	0	0	0	0	0	0	+	HP1234	conserved hypothetical integral membrane protein	Hypothetical	Conserved
HP1235	v	0	0	0	0	0	0	0	0	0	0	v	HP1235	conserved hypothetical integral membrane protein	Hypothetical	Conserved
HP1236	+	0	0	0	0	0	0	0	0	0	0	+	HP1236	H. pylori predicted coding region HP1236	Unknown	Hypothetical protein
HP1237	v	0	0	0	0	0	0	0	0	0	0	v	HP1237	carbamoyl-phosphate synthetase (pyrAa)	Purines, pyrimidines, nucleosides, and nucleotides	Pyrimidine ribonucleotide biosynthesis
HP1238	v	i	0	0	0	0	0	0	0	0	1	v	HP1238	aliphatic amidase (aimF)	Energy metabolism	Amino acids and amines
HP1239	^	0	0	0	0	0	0	0	0	0	0	^	HP1239	H. pylori predicted coding region HP1239	Unknown	Hypothetical protein
HP1240	^	0	0	0	0	0	0	0	0	0	0	^	HP1240	conserved hypothetical protein	Hypothetical
HP1241	+	0	0	0	0	0	0	0	0	0	0	+	HP1241	alanyl-tRNA synthetase (alaS)	Translation	tRNA aminoacylation
HP1242	v	0	0	0	0	0	0	0	0	0	0	v	HP1242	conserved hypothetical protein	Hypothetical	Conserved
HP1243	^	0	0	0	0	0	0	0	i	0	i	^	HP1243	outer membrane protein (omp28)	Cell envelope	Other
HP1244	^	0	0	0	0	0	0	0	0	0	0	^	HP1244	ribosomal protein S18 (rps18)	Translation	Ribosomal proteins: synthesis and modification
HP1245	|	0	0	0	0	0	0	0	0	0	0	|	HP1245	single-strand DNA-binding protein (ssb)	DNA metabolism	DNA replication, recombination, and repair
HP1246	+	0	0	0	0	0	0	0	0	0	0	+	HP1246	ribosomal protein S6 (rps6)	Translation	Ribosomal proteins: synthesis and modification
HP1247	^	0	0	i	0	0	0	0	0	0	0	^	HP1247	H. pylori predicted coding region HP1247	Unknown	Hypothetical protein
HP1248	|	0	0	0	0	0	0	0	0	0	0	|	HP1248	virulence associated protein homolog (vacB)	Cellular processes	Pathogenesis
HP1249	|	0	0	0	0	0	0	0	0	0	0	|	HP1249	shikimate 5-dehydrogenase (aroE)	Amino acid biosynthesis	Aromatic amino acid family
HP1250	|	0	0	0	0	0	0	0	0	0	0	|	HP1250	H. pylori predicted coding region HP1250	Unknown	Hypothetical protein
HP1251	|	0	0	0	0	0	0	0	0	0	0	|	HP1251	oligopeptide ABC transporter, permease protein (oppB)	Transport and binding proteins	Amino acids, peptides and amines
HP1252	|	0	0	0	0	0	0	0	0	0	0	|	HP1252	oligopeptide ABC transporter, periplasmic oligopeptide-binding protein (oppA)	Transport and binding proteins	Amino acids, peptides and amines
HP1253	+	0	0	0	0	0	0	0	0	0	0	+	HP1253	tryptophanyl-tRNA synthetase (trpS)	Translation	tRNA aminoacylation
HP1254	^	0	0	0	0	0	0	0	0	0	0	^	HP1254	biotin synthesis protein (bioC)	Biosynthesis of cofactors, prosthetic groups, and carriers	Biotin
HP1255	+	0	0	0	0	0	0	0	0	0	i	+	HP1255	protein translocation protein, low temperature (secG)	Protein fate	Protein and peptide secretion and trafficking
HP1256	|	0	0	0	0	0	0	0	0	0	i	|	HP1256	ribosome releasing factor (frr)	Translation	Translation factors
HP1257	|	0	0	0	0	0	0	0	0	0	0	|	HP1257	orotate phosphoribosyltransferase (pyrE)	Purines, pyrimidines, nucleosides, and nucleotides	Pyrimidine ribonucleotide biosynthesis
HP1258	v	0	0	0	0	0	0	0	0	0	0	v	HP1258	conserved hypothetical mitochondrial protein 4	Hypothetical	Conserved
HP1259	v	0	0	0	0	0	0	0	0	0	0	v	HP1259	conserved hypothetical protein	Hypothetical	Conserved
HP1260	+	0	0	0	0	0	0	0	0	0	0	+	HP1260	NADH-ubiquinone oxidoreductase, NQO7 subunit (NQO7)	Energy metabolism	Aerobic
HP1261	|	0	0	0	0	0	0	0	0	0	0	|	HP1261	NADH-ubiquinone oxidoreductase, NQO6 subunit (NQO6)	Energy metabolism	Aerobic
HP1262	|	0	0	0	0	0	0	0	0	0	0	|	HP1262	NADH-ubiquinone oxidoreductase, NQO5 subunit (NQO5)	Energy metabolism	Aerobic
HP1263	|	0	0	0	0	0	0	0	0	0	i	|	HP1263	NADH-ubiquinone oxidoreductase, NQO4 subunit (NQO4){Triticum aestivum}	Energy metabolism
HP1264	|	0	0	0	0	0	0	0	0	0	0	|	HP1264	H. pylori predicted coding region HP1264	Unknown	Hypothetical protein
HP1265	|	0	0	0	0	0	0	0	0	0	0	|	HP1265	H. pylori predicted coding region HP1265	Unknown	Hypothetical protein
HP1266	|	0	0	0	0	0	0	0	0	0	0	|	HP1266	NADH-ubiquinone oxidoreductase, NQO3 subunit (NQO3)	Energy metabolism	Aerobic
HP1267	|	0	0	0	0	0	0	0	0	0	0	|	HP1267	NADH-ubiquinone oxidoreductase, NQO8 subunit (NQO8)	Energy metabolism	Aerobic
HP1268	|	0	0	0	0	0	0	0	0	0	0	|	HP1268	NADH-ubiquinone oxidoreductase, NQO9 subunit (NQO9)	Energy metabolism	Aerobic
HP1269	|	0	0	0	0	0	0	0	0	0	0	|	HP1269	NADH-ubiquinone oxidoreductase, NQO10 subunit (NQO10)	Energy metabolism	Aerobic
HP1270	|	0	0	0	0	0	0	0	0	0	0	|	HP1270	NADH-ubiquinone oxidoreductase, NQO11 subunit (NQO11)	Energy metabolism	Aerobic
HP1271	|	0	0	0	0	0	0	0	0	0	0	|	HP1271	NADH-ubiquinone oxidoreductase, NQO12 subunit (NQO12)	Energy metabolism	Aerobic
HP1272	|	0	0	0	0	0	0	0	0	0	0	|	HP1272	NADH-ubiquinone oxidoreductase, NQO13 subunit (NQO13)	Energy metabolism	Aerobic
HP1273	|	0	0	0	0	0	0	0	0	0	0	|	HP1273	NADH-ubiquinone oxidoreductase, NQO14 subunit (NQO14)	Energy metabolism	Aerobic
HP1274	|	0	0	0	0	0	0	0	0	0	0	|	HP1274	paralysed flagella protein (pflA)	Cellular processes	Chemotaxis and motility
HP1275	v	0	0	0	0	0	0	0	0	0	0	v	HP1275	phosphomannomutase (algC){Pseudomonas aeruginosa}	Cell envelope	Biosynthesis and degradation of surface polysaccarides and lipopolysaccharides
HP1276	v	0	0	0	0	0	0	0	0	0	0	v	HP1276	H. pylori predicted coding region HP1276	Unknown	Hypothetical protein
HP1277	^	0	0	0	0	0	0	0	0	0	0	^	HP1277	tryptophan synthase, alpha subunit (trpA)	Amino acid biosynthesis	Aromatic amino acid family
HP1278	|	0	0	0	0	0	0	0	0	0	0	|	HP1278	tryptophan synthase, beta subunit (trpB)	Amino acid biosynthesis	Aromatic amino acid family
HP1279	|	0	0	0	0	0	0	0	0	0	0	|	HP1279	anthranilate isomerase (trpC)	Amino acid biosynthesis	Aromatic amino acid family
HP1280	|	0	0	0	0	0	0	0	0	0	0	|	HP1280	anthranilate synthase component II (trpD) {Escherichia coli}	Amino acid biosynthesis	Aromatic amino acid family
HP1281	|	0	0	0	0	0	0	0	0	0	0	|	HP1281	anthranilate synthase component II (trpD)	Amino acid biosynthesis	Aromatic amino acid family
HP1282	+	0	0	0	0	0	0	0	0	0	0	+	HP1282	anthranilate synthase component I (trpE)	Amino acid biosynthesis	Aromatic amino acid family
HP1283	^	0	0	0	0	0	0	0	0	0	0	^	HP1283	H. pylori predicted coding region HP1283	Unknown	Hypothetical protein
HP1284	^	0	0	0	0	0	0	0	0	0	0	^	HP1284	conserved hypothetical protein	Hypothetical	Conserved
HP1285	^	0	0	i	0	0	0	0	0	0	i	^	HP1285	conserved hypothetical secreted protein	Hypothetical	Conserved
HP1286	v	i	0	0	0	0	0	0	0	0	0	v	HP1286	conserved hypothetical secreted protein	Hypothetical	Conserved
HP1287	^	0	0	0	0	0	0	0	0	0	0	^	HP1287	transcriptional regulator (tenA)	Regulatory functions	Other
HP1288	+	0	1	0	0	0	0	0	0	0	r	+	HP1288	H. pylori predicted coding region HP1288	Unknown	Hypothetical protein
HP1289	v	r	1	0	0	0	0	0	0	0	0	v	HP1289	H. pylori predicted coding region HP1289	Unknown	Hypothetical protein
HP1290	+	0	0	0	0	0	0	0	0	0	0	+	HP1290	nicotinamide mononucleotide transporter (pnuC)	Transport and binding proteins	Nucleosides, purines and pyrimidines
HP1291	v	0	0	0	0	0	0	0	0	0	0	v	HP1291	conserved hypothetical protein	Hypothetical	Conserved
HP1292	^	0	0	0	0	0	0	0	0	0	0	^	HP1292	ribosomal protein L17 (rpl17)	Translation	Ribosomal proteins: synthesis and modification
HP1293	|	0	0	0	0	0	0	0	0	0	0	|	HP1293	DNA-directed RNA polymerase, alpha subunit (rpoA)	Transcription	DNA-dependent RNA polymerase
HP1294	|	0	0	0	0	0	0	0	0	0	0	|	HP1294	ribosomal protein S4 (rps4)	Translation	Ribosomal proteins: synthesis and modification
HP1295	|	0	0	0	0	0	0	0	0	0	0	|	HP1295	ribosomal protein S11 (rps11)	Translation	Ribosomal proteins: synthesis and modification
HP1296	|	0	0	0	0	0	0	0	0	0	0	|	HP1296	ribosomal protein S13 (rps13)	Translation	Ribosomal proteins: synthesis and modification
HP1297	+	0	0	0	0	0	0	0	0	0	i	+	HP1297	ribosomal protein L36 (rpl36)	Translation	Ribosomal proteins: synthesis and modification
HP1298	^	0	0	0	0	0	0	0	0	0	0	^	HP1298	translation initiation factor EF-1 (infA)	Translation	Translation factors
HP1299	I	0	0	0	0	0	0	0	0	0	0	I	HP1299	methionine amino peptidase (map)	Protein fate	Protein modification and repair
HP1300	+	0	0	0	0	0	0	0	0	0	0	+	HP1300	preprotein translocase subunit (secY)	Protein fate	Protein and peptide secretion and trafficking
HP1301	^	0	0	0	0	0	0	0	0	0	0	^	HP1301	ribosomal protein L15 (rpl15)	Translation	Ribosomal proteins: synthesis and modification
HP1302	I	0	0	0	0	0	0	0	0	0	0	I	HP1302	ribosomal protein S5 (rps5)	Translation	Ribosomal proteins: synthesis and modification
HP1303	I	0	0	0	0	0	0	0	0	0	0	I	HP1303	ribosomal protein L18 (rpl18)	Translation	Ribosomal proteins: synthesis and modification
HP1304	I	0	0	0	0	0	0	0	0	0	0	I	HP1304	ribosomal protein L6 (rpl6)	Translation	Ribosomal proteins: synthesis and modification
HP1305	I	0	0	0	0	0	0	0	0	0	0	I	HP1305	ribosomal protein S8 (rps8)	Translation	Ribosomal proteins: synthesis and modification
HP1306	I	0	0	0	0	0	0	0	0	0	0	I	HP1306	ribosomal protein S14 (rpS14)	Translation	Ribosomal proteins: synthesis and modification
HP1307	I	0	0	0	0	0	0	0	0	0	0	I	HP1307	ribosomal protein L5 (rpl5)	Translation	Ribosomal proteins: synthesis and modification
HP1308	I	0	0	0	0	0	0	0	0	0	0	I	HP1308	ribosomal protein L24 (rpl24)	Translation	Ribosomal proteins: synthesis and modification
HP1309	I	0	0	0	0	0	0	0	0	0	0	I	HP1309	ribosomal protein L14 (rpl14)	Translation	Ribosomal proteins: synthesis and modification
HP1310	I	0	0	0	0	0	0	0	0	0	0	I	HP1310	ribosomal protein S17 (rps17)	Translation	Ribosomal proteins: synthesis and modification
HP1311	I	0	0	0	0	0	0	0	0	0	0	I	HP1311	ribosomal protein L29 (rpL29)	Translation	Ribosomal proteins: synthesis and modification
HP1312	I	0	0	0	0	0	0	0	0	0	0	I	HP1312	ribosomal protein L16 (rpl16)	Translation	Ribosomal proteins: synthesis and modification
HP1313	I	0	0	0	0	0	0	0	0	0	0	I	HP1313	ribosomal protein S3 (rps3)	Translation	Ribosomal proteins: synthesis and modification
HP1314	I	0	0	0	0	0	0	0	0	0	0	I	HP1314	ribosomal protein L22 (rpl22)	Translation	Ribosomal proteins: synthesis and modification
HP1315	I	0	0	0	0	0	0	0	0	0	0	I	HP1315	ribosomal protein S19 (rps19)	Translation	Ribosomal proteins: synthesis and modification
HP1316	I	0	0	0	0	0	0	0	0	0	0	I	HP1316	ribosomal protein L2 (rpl2)	Translation	Ribosomal proteins: synthesis and modification
HP1317	I	0	0	0	0	0	0	0	0	0	i	I	HP1317	ribosomal protein L23 (rpl23)	Translation	Ribosomal proteins: synthesis and modification
HP1318	I	0	0	0	0	0	0	0	0	0	0	I	HP1318	ribosomal protein L4 (rpl4)	Translation	Ribosomal proteins: synthesis and modification
HP1319	I	0	0	0	0	0	0	0	0	0	0	I	HP1319	ribosomal protein L3 (rpl3)	Translation	Ribosomal proteins: synthesis and modification
HP1320	+	0	0	0	0	0	0	0	0	0	0	+	HP1320	ribosomal protein S10 (rps10)	Translation	Ribosomal proteins: synthesis and modification
HP1321	v	0	0	0	0	0	0	0	0	0	0	v	HP1321	conserved hypothetical ATP-binding protein	Hypothetical	Conserved
HP1322	v	r	0	0	0	0	0	0	0	0	0	v	HP1322	H. pylori predicted coding region HP1322	Unknown	Hypothetical protein
HP1323	^	0	0	0	0	0	0	0	0	0	0	^	HP1323	ribonuclease HII (rnhB)	DNA metabolism	DNA replication, recombination, and repair
HP1324	|	0	0	0	0	0	0	0	0	0	0	|	HP1324	H. pylori predicted coding region HP1324	Unknown	Hypothetical protein
HP1325	+	0	0	0	0	0	0	0	0	0	0	+	HP1325	fumarase (fumC)	Energy metabolism	TCA cycle
HP1326	+	0	1	0	0	0	0	0	0	0	0	+	HP1326	H. pylori predicted coding region HP1326	Unknown	Hypothetical protein
HP1327	|	0	1	0	0	0	0	0	0	0	r	|	HP1327	H. pylori predicted coding region HP1327	Unknown	Hypothetical protein
HP1328	|	0	1	0	0	0	0	0	0	0	0	|	HP1328	cation efflux system protein (czcA)	Transport and binding proteins	Cations
HP1329	v	0	1	0	0	0	0	0	0	0	0	v	HP1329	cation efflux system protein (czcA)	Transport and binding proteins	Cations
HP1330	^	0	0	0	0	0	0	0	0	0	0	^	HP1330	conserved hypothetical integral membrane protein	Hypothetical	Conserved
HP1331	|	i	0	0	0	0	0	0	0	0	0	|	HP1331	conserved hypothetical integral membrane protein	Hypothetical	Conserved
HP1332	+	0	0	0	0	0	0	0	0	0	0	+	HP1332	co-chaperone and heat shock protein (dnaJ)	Protein fate	Protein folding and stabilization
HP1333	v	0	0	0	0	0	0	0	0	0	0	v	HP1333	H. pylori predicted coding region HP1333	Unknown	Hypothetical protein
HP1334	v	0	0	i	0	0	0	0	0	0	0	v	HP1334	H. pylori predicted coding region HP1334	Unknown	Hypothetical protein
HP1335	^	0	0	0	0	0	0	0	0	0	0	^	HP1335	conserved hypothetical protein	Hypothetical	Conserved
HP1336	v	0	0	0	0	0	0	0	0	0	0	v	HP1336	H. pylori predicted coding region HP1336	Unknown	Hypothetical protein
HP1337	^	0	0	0	0	0	0	0	0	1	i	^	HP1337	conserved hypothetical protein	Hypothetical	Conserved
HP1338	+	i	0	0	0	0	0	0	0	1	0	+	HP1338	conserved hypothetical protein	Hypothetical	Conserved
HP1339	+	i	0	0	0	0	0	0	0	1	1	+	HP1339	biopolymer transport protein (exbB)	Transport and binding proteins	Other
HP1340	|	0	0	0	0	0	0	0	0	1	1	|	HP1340	biopolymer transport protein (exbD)	Transport and binding proteins	Other
HP1341	v	i	0	0	0	0	0	0	0	1	1	v	HP1341	siderophore-mediated iron transport protein (tonB)	Transport and binding proteins	Other
HP1342	v	0	0	0	0	0	0	0	0	0	0	v	HP1342	outer membrane protein (omp29)	Cell envelope	Other
HP1343	^	0	0	0	0	0	0	0	0	0	0	^	HP1343	conserved hypothetical integral membrane protein	Hypothetical	Conserved
HP1344	|	0	0	0	0	0	0	0	0	0	0	|	HP1344	magnesium and cobalt transport protein (corA)	Transport and binding proteins	Cations
HP1345	|	0	0	0	0	0	0	0	0	0	0	|	HP1345	phosphoglycerate kinase	Energy metabolism	Glycolysis/gluconeogenesis
HP1346	+	0	0	i	0	0	0	0	0	0	0	+	HP1346	glyceraldehyde-3-phosphate dehydrogenase (gap)	Energy metabolism	Glycolysis/gluconeogenesis
HP1347	^	0	0	0	0	0	0	0	0	0	0	^	HP1347	uracil-DNA glycosylase (ung)	DNA metabolism	DNA replication, recombination, and repair
HP1348	|	0	0	0	0	0	0	0	0	0	0	|	HP1348	1-acyl-glycerol-3-phosphate acyltransferase (plsC)	Fatty acid and phospholipid metabolism	Biosynthesis
HP1349	|	0	0	0	0	0	0	0	0	0	0	|	HP1349	H. pylori predicted coding region HP1349	Unknown	Hypothetical protein
HP1350	+	i	0	0	0	0	0	0	0	0	1	+	HP1350	protease	Protein fate	Degradation of proteins, peptides, and glycopeptides
HP1351	^	0	0	0	0	0	0	0	0	0	0	^	HP1351	H. pylori predicted coding region HP1351	Unknown	Hypothetical protein
HP1352	+	0	0	0	0	0	0	0	0	0	0	+	HP1352	adenine specific DNA methyltransferase (HINFIM)	DNA metabolism	Restriction/modification
HP1353	^	0	0	0	0	0	0	0	0	0	r	^	HP1353	hypothetical protein	Unknown	Hypothetical protein
HP1354	|	0	0	0	0	0	0	0	0	0	0	|	HP1354	putative adenine specific DNA methyltransferase	DNA metabolism	Restriction/modification
HP1355	|	0	0	0	0	0	0	0	0	0	0	|	HP1355	nicotinate-nucleotide pyrophosphorylase (nadC)	Biosynthesis of cofactors, prosthetic groups, and carriers	Pyridine nucleotides
HP1356	|	0	0	0	0	0	0	0	0	0	0	|	HP1356	quinolinate synthetase A (nadA)	Biosynthesis of cofactors, prosthetic groups, and carriers	Pyridine nucleotides
HP1357	|	0	0	0	0	0	0	0	0	0	0	|	HP1357	phosphatidylserine decarboxylase proenzyme (psd)	Fatty acid and phospholipid metabolism	Biosynthesis
HP1358	|	0	0	i	0	0	0	0	0	0	0	|	HP1358	H. pylori predicted coding region HP1358	Unknown	Hypothetical protein
HP1359	+	0	0	0	0	0	0	0	0	0	0	+	HP1359	H. pylori predicted coding region HP1359	Unknown	Hypothetical protein
HP1360	^	0	0	0	0	0	0	0	0	0	0	^	HP1360	4-hydroxybenzoate octaprenyltransferase (ubiA)	Biosynthesis of cofactors, prosthetic groups, and carriers	Menaquinone and ubiquinone
HP1361	+	0	0	0	0	0	0	0	0	0	0	+	HP1361	competence locus E (comE3)	Cellular processes	Transformation
HP1362	^	0	0	0	0	0	0	0	0	0	0	^	HP1362	replicative DNA helicase (dnaB)	DNA metabolism	DNA replication, recombination, and repair
HP1363	|	0	0	0	0	0	0	0	0	0	r	|	HP1363	conserved hypothetical integral membrane protein	Hypothetical	Conserved
HP1364	|	0	0	0	0	0	0	0	0	0	0	|	HP1364	signal-transducing protein, histidine kinase	Regulatory functions	Other
HP1365	+	0	0	0	0	0	0	0	0	0	i	+	HP1365	response regulator	Regulatory functions	Other
HP1366	^	0	0	0	0	0	0	0	0	0	0	^	HP1366	type IIS restriction enzyme R protein (MBOIIR)	DNA metabolism	Restriction/modification
HP1367	|	0	0	0	0	0	0	0	0	0	0	|	HP1367	type IIS restriction enzyme M1 protein (mod)	DNA metabolism	Restriction/modification
HP1368	+	0	0	0	0	0	0	0	0	0	0	+	HP1368	type IIS restriction enzyme M2 protein (mod)	DNA metabolism	Restriction/modification
HP1369	v	0	0	0	0	0	0	0	0	0	i	v	HP1369	type III restriction enzyme M protein (mod) {Salmonella choleraesuis}	DNA metabolism	Restriction/modification
HP1370	+	0	0	0	0	0	0	0	0	0	0	+	HP1370	type III restriction enzyme M protein (mod)	DNA metabolism	Restriction/modification
HP1371	v	0	0	0	0	0	0	0	0	0	0	v	HP1371	type III restriction enzyme R protein	DNA metabolism	Restriction/modification
HP1372	^	0	0	0	0	0	0	0	0	0	0	^	HP1372	rod shape-determining protein (mreC)	Cell envelope	Biosynthesis of murein sacculus and peptidoglycan
HP1373	|	0	0	0	0	0	0	0	0	0	0	|	HP1373	rod shape-determining protein (mreB)	Cell envelope	Biosynthesis of murein sacculus and peptidoglycan
HP1374	|	0	0	0	0	0	0	0	0	0	i	|	HP1374	ATP-dependent protease ATPase subunit (clpX)	Protein fate	Degradation of proteins, peptides, and glycopeptides
HP1375	|	0	0	i	0	0	0	0	0	0	0	|	HP1375	UDP-N-acetylglucosamine acyltransferase (lpxA)	Cell envelope	Biosynthesis and degradation of surface polysaccarides and lipopolysaccharides
HP1376	+	0	0	0	0	0	0	0	0	0	0	+	HP1376	(3R)-hydroxymyristoyl-(acyl carrier protein) dehydratase (fabZ)	Fatty acid and phospholipid metabolism	Biosynthesis
HP1377	^	0	0	0	0	0	0	0	0	0	0	^	HP1377	H. pylori predicted coding region HP1377	Unknown	Hypothetical protein
HP1378	+	0	0	0	0	0	0	0	0	0	0	+	HP1378	competence lipoprotein (comL)	Cellular processes	Transformation
HP1379	|	0	0	0	0	0	0	0	0	0	0	|	HP1379	ATP-dependent protease (lon)	Protein fate	Degradation of proteins, peptides, and glycopeptides
HP1380	v	0	0	0	0	0	0	0	0	0	0	v	HP1380	prephenate dehydrogenase (tyrA)	Amino acid biosynthesis	Aromatic amino acid family
HP1381	v	0	0	0	0	0	0	0	0	0	0	v	HP1381	H. pylori predicted coding region HP1381	Unknown	Hypothetical protein
HP1382	^	0	0	0	0	0	0	0	0	0	0	^	HP1382	H. pylori predicted coding region HP1382	Unknown	Hypothetical protein
HP1383	v	0	0	0	0	0	0	0	0	0	0	v	HP1383	restriction modification system S subunit	DNA metabolism	Restriction/modification
HP1384	^	0	0	0	0	0	0	0	0	0	0	^	HP1384	H. pylori predicted coding region HP1384	Unknown	Hypothetical protein
HP1385	+	0	0	0	0	0	0	0	0	0	0	+	HP1385	fructose-1,6-bisphosphatase	Energy metabolism	Glycolysis/gluconeogenesis
HP1386	+	0	0	0	0	0	0	0	0	0	0	+	HP1386	D-ribulose-5-phosphate 3 epimerase (rpe)	Energy metabolism	Pentose phosphate pathway
HP1387	v	0	0	0	0	0	0	0	0	0	0	v	HP1387	DNA polymerase III epsilon subunit (dnaQ)	DNA metabolism	DNA replication, recombination, and repair
HP1388	v	0	0	0	0	0	0	0	0	0	0	v	HP1388	H. pylori predicted coding region HP1388	Unknown	Hypothetical protein
HP1389	v	0	0	0	0	0	0	0	0	0	0	v	HP1389	H. pylori predicted coding region HP1389	Unknown	Hypothetical protein
HP1390	^	0	0	0	0	0	0	0	0	0	0	^	HP1390	H. pylori predicted coding region HP1390	Unknown	Hypothetical protein
HP1391	^	0	0	0	0	0	0	0	0	0	1	^	HP1391	H. pylori predicted coding region HP1391	Unknown	Hypothetical protein
HP1392	|	0	0	0	0	0	0	0	0	0	1	|	HP1392	fibronectin/fibrinogen-binding protein	Cell envelope	Biosynthesis and degradation of surface polysaccarides and lipopolysaccharides
HP1393	|	0	0	0	0	0	0	0	0	0	0	|	HP1393	DNA repair protein (recN)	DNA metabolism	DNA replication, recombination, and repair
HP1394	+	0	0	0	0	0	0	0	0	0	0	+	HP1394	conserved hypothetical protein	Hypothetical	Conserved
HP1395	v	0	0	0	0	0	0	0	0	0	r	v	HP1395	outer membrane protein (omp30)	Cell envelope	Other
HP1396	^	0	1	0	0	0	0	0	0	0	0	^	HP1396	H. pylori predicted coding region HP1396	Unknown	Hypothetical protein
HP1397	+	0	1	0	0	0	0	0	0	0	0	+	HP1397	H. pylori predicted coding region HP1397	Unknown	Hypothetical protein
HP1398	^	r	0	0	0	0	0	0	0	0	0	^	HP1398	alanine dehydrogenase (ald)	Energy metabolism	Amino acids and amines
HP1399	v	r	1	i	0	0	0	0	0	0	0	v	HP1399	arginase (rocF)	Energy metabolism	Amino acids and amines
HP1400	v	r	0	0	0	0	0	0	0	1	1	v	HP1400	iron(III) dicitrate transport protein (fecA)	Transport and binding proteins	Cations
HP1401	^	0	0	0	0	0	0	0	0	0	0	^	HP1401	conserved hypothetical protein	Hypothetical	Conserved
HP1402	+	0	0	0	0	0	0	0	0	0	0	+	HP1402	type I restriction enzyme R protein (hsdR)	DNA metabolism
HP1403	+	0	0	0	0	0	0	0	0	0	0	+	HP1403	type I restriction enzyme M protein (hsdM)	DNA metabolism	Restriction/modification
HP1404	v	0	0	0	0	0	0	0	0	0	0	v	HP1404	type I restriction enzyme S protein (hsdS)	DNA metabolism	Restriction/modification
HP1405	v	0	0	0	0	0	0	0	0	0	0	v	HP1405	H. pylori predicted coding region HP1405	Unknown	Hypothetical protein
HP1406	+	0	0	0	0	0	0	0	0	0	0	+	HP1406	biotin synthetase (bioB)	Biosynthesis of cofactors, prosthetic groups, and carriers	Biotin
HP1407	v	0	0	0	0	0	0	0	0	0	0	v	HP1407	conserved hypothetical integral membrane protein	Hypothetical	Conserved
HP1408	v	i	1	0	0	0	0	0	0	0	0	v	HP1408	H. pylori predicted coding region HP1408	Unknown	Hypothetical protein
HP1409	+	0	1	0	0	0	0	0	0	0	0	+	HP1409	H. pylori predicted coding region HP1409	Unknown	Hypothetical protein
HP1410	v	0	1	0	0	0	0	0	0	0	0	v	HP1410	H. pylori predicted coding region HP1410	Unknown	Hypothetical protein
HP1411	v	0	1	0	0	0	0	0	0	0	1	v	HP1411	H. pylori predicted coding region HP1411	Unknown	Hypothetical protein
HP1412	v	i	1	0	0	0	0	0	0	0	0	v	HP1412	H. pylori predicted coding region HP1412	Unknown	Hypothetical protein
HP1413	^	0	0	0	0	0	0	0	0	0	0	^	HP1413	conserved hypothetical protein	Hypothetical	Conserved
HP1414	v	0	0	0	0	0	0	0	0	0	0	v	HP1414	conserved hypothetical protein	Hypothetical	Conserved
HP1415	+	0	0	0	0	0	0	0	0	0	0	+	HP1415	tRNA delta(2)-isopentenylpyrophosphate transferase (miaA)	Translation	tRNA and rRNA base modification
HP1416	|	0	0	0	0	0	0	0	0	0	0	|	HP1416	lipopolysaccharide 1,2-glucosyltransferase (rfaJ)	Cell envelope	Biosynthesis and degradation of surface polysaccarides and lipopolysaccharides
HP1417	v	0	0	0	0	0	0	0	0	0	0	v	HP1417	conserved hypothetical protein {Escherichia coli}	Hypothetical	Conserved
HP1418	^	0	0	0	0	0	0	0	0	0	0	^	HP1418	UDP-N-acetylenolpyruvoylglucosamine reductase (murB)	Cell envelope	Biosynthesis of murein sacculus and peptidoglycan
HP1419	|	0	0	0	0	0	0	0	0	0	0	|	HP1419	flagellar biosynthetic protein (fliQ)	Cellular processes	Chemotaxis and motility
HP1420	|	0	0	0	0	0	0	0	0	0	1	|	HP1420	flagellar export protein ATP synthase (fliI)	Cellular processes	Chemotaxis and motility
HP1421	|	0	0	0	0	0	0	0	0	0	0	|	HP1421	conjugative transfer regulon protein (trbB)	Other Categories	Plasmid-related functions
HP1422	|	0	0	0	0	0	0	0	0	0	0	|	HP1422	isoleucyl-tRNA synthetase (ileS)	Translation	tRNA aminoacylation
HP1423	+	0	0	0	0	0	0	0	0	0	0	+	HP1423	conserved hypothetical protein	Hypothetical	Conserved
HP1424	v	0	0	0	0	0	0	0	0	0	0	v	HP1424	H. pylori predicted coding region HP1424	Unknown	Hypothetical protein
HP1425	^	0	0	0	0	0	0	0	0	0	0	^	HP1425	H. pylori predicted coding region HP1425	Unknown	Hypothetical protein
HP1426	^	0	0	0	0	0	0	0	0	0	0	^	HP1426	conserved hypothetical protein	Hypothetical	Conserved
HP1427	^	i	0	0	0	0	0	0	0	i	0	^	HP1427	histidine-rich, metal binding polypeptide (hpn)	Transport and binding proteins	Unknown substrate
HP1428	^	0	0	0	0	0	0	0	0	0	0	^	HP1428	conserved hypothetical protein	Hypothetical	Conserved
HP1429	|	0	0	0	0	0	0	0	0	0	0	|	HP1429	polysialic acid capsule expression protein (kpsF)	Cell envelope	Biosynthesis and degradation of surface polysaccarides and lipopolysaccharides
HP1430	|	0	0	0	0	0	0	0	0	0	i	|	HP1430	conserved hypothetical ATP-binding protein	Hypothetical	Conserved
HP1431	+	0	0	0	0	0	0	0	0	0	0	+	HP1431	16S rRNA (adenosine-N6,N6-)-dimethyltransferase (ksgA)	Cellular processes	Toxin production and resistance
HP1432	v	i	1	0	0	0	0	0	0	i	1	v	HP1432	histidine and glutamine-rich protein	Transport and binding proteins	Unknown substrate
HP1433	^	0	0	0	0	0	0	0	0	0	0	^	HP1433	H. pylori predicted coding region HP1433	Unknown	Hypothetical protein
HP1434	^	0	0	0	0	0	0	0	0	0	0	^	HP1434	formyltetrahydrofolate hydrolase (purU)	Purines, pyrimidines, nucleosides, and nucleotides	Purine ribonucleotide biosynthesis
HP1435	+	0	0	0	0	0	0	0	0	0	0	+	HP1435	protease IV (PspA)	Protein fate	Degradation of proteins, peptides, and glycopeptides
HP1436	v	0	0	0	0	0	0	0	0	0	0	v	HP1436	H. pylori predicted coding region HP1436	Unknown	Hypothetical protein
HP1437	+	0	0	0	0	0	0	0	0	0	0	+	HP1437	H. pylori predicted coding region HP1437	Unknown	Hypothetical protein
HP1438	|	0	0	0	0	0	0	0	0	0	0	|	HP1438	conserved hypothetical lipoprotein	Hypothetical	Conserved
HP1439	v	0	0	0	0	0	0	0	0	0	0	v	HP1439	H. pylori predicted coding region HP1439	Unknown	Hypothetical protein
HP1440	^	0	0	0	i	0	0	0	i	0	r	^	HP1440	H. pylori predicted coding region HP1440	Unknown	Hypothetical protein
HP1441	+	0	0	0	0	0	0	0	0	0	i	+	HP1441	peptidyl-prolyl cis-trans isomerase B, cyclosporin-type rotamase (ppi)	Protein fate	Protein folding and stabilization
HP1442	|	0	0	0	0	0	0	0	0	0	0	|	HP1442	carbon storage regulator (csrA)	Regulatory functions	Other
HP1443	|	0	0	0	0	0	0	0	0	0	0	|	HP1443	conserved hypothetical protein	Hypothetical	Conserved
HP1444	|	0	0	0	0	0	0	0	0	0	0	|	HP1444	small protein (smpB)	Cellular processes	Adaptations to atypical conditions
HP1445	|	0	0	0	0	0	0	0	0	0	0	|	HP1445	biopolymer transport protein (exbB)	Transport and binding proteins	Other
HP1446	v	0	0	0	0	0	0	0	0	0	0	v	HP1446	biopolymer transport protein (exbD)	Transport and binding proteins	Other
HP1447	+	0	0	0	0	0	0	0	0	0	1	+	HP1447	ribosomal protein L34 (rpl34)	Translation	Ribosomal proteins: synthesis and modification
HP1448	|	0	0	0	0	0	0	0	0	0	0	|	HP1448	ribonuclease P, protein component (rnpA)	Transcription	RNA processing
HP1449	|	0	0	0	0	0	0	0	0	0	0	|	HP1449	conserved hypothetical protein	Hypothetical	Conserved
HP1450	|	0	0	0	0	0	0	0	0	0	0	|	HP1450	60 kDa inner-membrane protein	Cell envelope	Other
HP1451	|	0	0	0	0	0	0	0	0	0	1	|	HP1451	H. pylori predicted coding region HP1451	Unknown	Hypothetical protein
HP1452	v	0	0	0	0	0	0	0	0	0	0	v	HP1452	thiophene and furan oxidizer (tdhF)	Cellular processes	Detoxification
HP1453	v	0	0	0	0	0	0	0	0	0	0	v	HP1453	conserved hypothetical protein	Hypothetical	Conserved
HP1454	^	0	1	0	0	0	0	0	0	0	0	^	HP1454	H. pylori predicted coding region HP1454	Unknown	Hypothetical protein
HP1455	|	0	1	0	0	0	0	0	0	r	0	|	HP1455	H. pylori predicted coding region HP1455	Unknown	Hypothetical protein
HP1456	|	i	1	0	0	0	0	0	0	0	0	|	HP1456	membrane-associated lipoprotein (lpp20)	Cell envelope	Lipoproteins
HP1457	+	0	1	0	0	0	0	0	0	0	0	+	HP1457	H. pylori predicted coding region HP1457	Unknown	Hypothetical protein
HP1458	^	0	0	0	0	0	0	0	0	0	0	^	HP1458	thioredoxin	Energy metabolism	Electron transport
HP1459	^	0	0	i	0	0	0	0	0	0	0	^	HP1459	conserved hypothetical protein	Hypothetical	Conserved
HP1460	+	0	0	0	0	0	0	0	0	0	1	+	HP1460	DNA polymerase III alpha-subunit (dnaE)	DNA metabolism	DNA replication, recombination, and repair
HP1461	v	0	0	0	0	0	0	0	0	0	0	v	HP1461	cytochrome c551 peroxidase	Energy metabolism	Electron transport
HP1462	^	0	0	0	0	0	0	0	0	0	0	^	HP1462	secreted protein involved in flagellar motility	Cellular processes	Chemotaxis and motility
HP1463	^	0	0	0	0	0	0	0	0	0	0	^	HP1463	H. pylori predicted coding region HP1463	Unknown	Hypothetical protein
HP1464	|	i	0	0	0	0	0	0	0	0	0	|	HP1464	conserved hypothetical secreted protein	Hypothetical	Conserved
HP1465	|	0	0	0	0	0	0	0	0	0	0	|	HP1465	ABC transporter, ATP-binding protein (HI1087)	Transport and binding proteins	Unknown substrate
HP1466	+	i	0	0	0	0	0	0	0	0	0	+	HP1466	conserved hypothetical integral membrane protein	Hypothetical	Conserved
HP1467	v	0	0	0	0	0	0	0	0	0	0	v	HP1467	H. pylori predicted coding region HP1467	Unknown	Hypothetical protein
HP1468	^	0	0	0	0	0	0	0	0	0	0	^	HP1468	branched-chain-amino-acid aminotransferase (ilvE)	Amino acid biosynthesis	Pyruvate family
HP1469	^	0	0	0	0	0	0	0	0	r	0	^	HP1469	outer membrane protein (omp31)	Cell envelope	Other
HP1470	^	0	0	0	0	0	0	0	0	0	0	^	HP1470	DNA polymerase I (polA)	DNA metabolism	DNA replication, recombination, and repair
HP1471	^	0	0	0	0	0	0	0	0	0	0	^	HP1471	type IIS restriction enzyme R protein (BCGIB)	DNA metabolism	Restriction/modification
HP1472	^	0	0	0	0	0	0	0	0	0	0	^	HP1472	type IIS restriction enzyme M protein (mod)	DNA metabolism	Restriction/modification
HP1473	|	0	0	0	0	0	0	0	0	0	0	|	HP1473	H. pylori predicted coding region HP1473	Unknown	Hypothetical protein
HP1474	|	0	0	0	0	0	0	0	0	0	0	|	HP1474	thymidylate kinase (tmk)	Purines, pyrimidines, nucleosides, and nucleotides	Pyrimidine ribonucleotide biosynthesis
HP1475	|	0	0	0	0	0	0	0	0	0	0	|	HP1475	lipopolysaccharide core biosynthesis protein (kdtB)	Cell envelope	Biosynthesis and degradation of surface polysaccarides and lipopolysaccharides
HP1476	|	0	0	0	0	0	0	0	0	0	0	|	HP1476	phenylacrylic acid decarboxylase	Cellular processes	Toxin production and resistance
HP1477	|	0	0	0	0	0	0	0	0	0	0	|	HP1477	H. pylori predicted coding region HP1477	Unknown	Hypothetical protein
HP1478	|	0	0	0	0	0	0	0	0	0	0	|	HP1478	DNA helicase II (uvrD)	DNA metabolism	DNA replication, recombination, and repair
HP1479	|	0	0	0	0	0	0	0	0	0	0	|	HP1479	H. pylori predicted coding region HP1479	Unknown	Hypothetical protein
HP1480	|	0	0	0	0	0	0	0	0	0	0	|	HP1480	seryl-tRNA synthetase (serS)	Translation	tRNA aminoacylation
HP1481	|	0	0	0	0	0	0	0	0	0	0	|	HP1481	H. pylori predicted coding region HP1481	Unknown	Hypothetical protein
HP1482	|	0	0	0	0	0	0	0	0	0	0	|	HP1482	H. pylori predicted coding region HP1482	Unknown	Hypothetical protein
HP1483	|	0	0	0	0	0	0	0	0	0	0	|	HP1483	gerC2 protein (gerC2)	Cellular processes	Adaptations to atypical conditions
HP1484	|	0	0	0	0	0	0	0	0	0	0	|	HP1484	conserved hypothetical integral membrane protein	Hypothetical	Conserved
HP1485	|	0	0	0	0	0	0	0	0	0	0	|	HP1485	conserved hypothetical protein	Hypothetical	Conserved
HP1486	|	0	0	0	0	0	0	0	0	0	0	|	HP1486	conserved hypothetical integral membrane protein	Hypothetical	Conserved
HP1487	|	0	0	0	0	0	0	0	0	0	0	|	HP1487	conserved hypothetical integral membrane protein	Hypothetical	Conserved
HP1488	|	0	0	0	0	0	0	0	0	0	0	|	HP1488	conserved hypothetical secreted protein	Hypothetical	Conserved
HP1489	|	0	0	0	0	0	0	0	0	0	0	|	HP1489	lipase-like protein	Unknown	General
HP1490	+	0	0	0	0	0	0	0	0	0	0	+	HP1490	conserved hypothetical protein	Hypothetical	Conserved
HP1491	^	0	0	0	0	0	0	0	0	0	0	^	HP1491	phosphate permease	Transport and binding proteins	Anions
HP1492	+	0	0	0	0	0	0	0	0	0	0	+	HP1492	conserved hypothetical nifU-like protein	Hypothetical	Conserved
HP1493	I	0	0	0	0	0	0	0	0	0	0	I	HP1493	H. pylori predicted coding region HP1493	Unknown	Hypothetical protein
HP1494	I	0	0	0	0	0	0	0	0	0	0	I	HP1494	UDP-MurNac-tripeptide synthetase (murE)	Cell envelope	Biosynthesis of murein sacculus and peptidoglycan
HP1495	v	0	0	0	0	0	0	0	0	0	0	v	HP1495	transaldolase (tal)	Energy metabolism	Pentose phosphate pathway
HP1496	+	0	0	0	0	0	0	0	0	0	0	+	HP1496	general stress protein (ctc)	Cellular processes	Adaptations to atypical conditions
HP1497	v	0	0	0	0	0	0	0	0	0	0	v	HP1497	peptidyl-tRNA hydrolase (pth)	Translation	Other
HP1498	v	0	0	0	0	0	0	0	0	0	0	v	HP1498	H. pylori predicted coding region HP1498	Unknown	Hypothetical protein
HP1499	v	0	0	0	0	0	0	0	0	0	0	v	HP1499	H. pylori predicted coding region HP1499	Unknown	Hypothetical protein
HP1500	^	0	0	0	0	0	0	0	0	0	0	^	HP1500	H. pylori predicted coding region HP1500	Unknown	Hypothetical protein
HP1501	^	0	0	0	0	0	0	0	0	r	0	^	HP1501	outer membrane protein (omp32)	Cell envelope	Other
HP1502	v	0	0	0	0	0	0	0	0	0	0	v	HP1502	H. pylori predicted coding region HP1502	Unknown	Hypothetical protein
HP1503	^	0	0	0	0	0	0	0	0	0	0	^	HP1503	cation-transporting ATPase, P-type (copA)	Transport and binding proteins	Cations
HP1504	|	0	0	0	0	0	0	0	0	0	0	|	HP1504	conserved hypothetical protein	Hypothetical	Conserved
HP1505	|	0	0	0	0	0	0	0	0	0	0	|	HP1505	riboflavin biosynthesis protein (ribG)	Biosynthesis of cofactors, prosthetic groups, and carriers	Riboflavin, FMN, and FAD
HP1506	+	0	0	0	0	0	0	0	0	0	0	+	HP1506	glutamate permease (gltS)	Transport and binding proteins	Amino acids, peptides and amines
HP1507	v	0	0	0	0	0	0	0	0	0	0	v	HP1507	conserved hypothetical ATP-binding protein	Hypothetical	Conserved
HP1508	^	0	0	0	0	0	0	0	0	0	0	^	HP1508	ferrodoxin-like protein	Energy metabolism	Electron transport
HP1509	+	0	0	0	0	0	0	0	0	0	0	+	HP1509	conserved hypothetical integral membrane protein	Hypothetical	Conserved
HP1510	|	0	0	0	0	0	0	0	0	0	0	|	HP1510	conserved hypothetical protein	Hypothetical	Conserved
HP1511	v	0	0	0	0	0	0	0	0	0	0	v	HP1511	H. pylori predicted coding region HP1511	Unknown	Hypothetical protein
HP1512	v	0	0	0	0	0	0	0	0	1	0	v	HP1512	iron-regulated outer membrane protein (frpB)	Transport and binding proteins	Other
HP1513	v	0	0	0	0	0	0	0	0	0	0	v	HP1513	selenocysteine synthase SelA, putative	Translation	tRNA aminoacylation
HP1514	v	0	0	0	0	0	0	0	0	0	0	v	HP1514	transcription termination factor NusA (nusA)	Transcription	Transcription factors
HP1515	v	0	0	0	0	0	0	0	0	0	0	v	HP1515	H. pylori predicted coding region HP1515	Unknown	Hypothetical protein
HP1516	^	0	0	0	0	0	0	0	0	0	r	^	HP1516	H. pylori predicted coding region HP1516	Unknown	Hypothetical protein
HP1517	|	0	0	0	0	0	0	0	0	0	0	|	HP1517	type IIS restriction enzyme R and M protein (ECO57IR)	DNA metabolism	Restriction/modification
HP1518	+	0	0	0	0	0	0	0	0	0	0	+	HP1518	H. pylori predicted coding region HP1518	Unknown	Hypothetical protein
HP1519	^	0	0	0	0	0	0	0	0	0	0	^	HP1519	H. pylori predicted coding region HP1519	Unknown	Hypothetical protein
HP1520	^	0	0	0	0	0	0	0	0	0	r	^	HP1520	H. pylori predicted coding region HP1520	Unknown	Hypothetical protein
HP1521	^	0	0	0	0	0	0	0	0	0	0	^	HP1521	type III restriction enzyme R protein (res)	DNA metabolism	Restriction/modification
HP1522	+	0	0	0	0	0	0	0	0	0	0	+	HP1522	adenine specific DNA methyltransferase (mod) {Escherichia coli}	DNA metabolism
HP1523	^	0	0	0	0	0	0	0	0	0	0	^	HP1523	DNA recombinase (recG)	DNA metabolism	DNA replication, recombination, and repair
HP1524	+	0	0	0	0	0	0	0	0	0	0	+	HP1524	H. pylori predicted coding region HP1524	Unknown	Hypothetical protein
HP1525	v	0	0	0	0	0	0	0	0	0	0	v	HP1525	H. pylori predicted coding region HP1525	Unknown	Hypothetical protein
HP1526	^	r	0	0	0	0	0	0	0	0	0	^	HP1526	exodeoxyribonuclease (lexA)	DNA metabolism	DNA replication, recombination, and repair
HP1527	^	r	0	0	0	0	0	0	0	0	i	^	HP1527	H. pylori predicted coding region HP1527	Unknown	Hypothetical protein
HP1528	v	0	0	0	0	0	0	0	0	0	0	v	HP1528	H. pylori predicted coding region HP1528	Unknown	Hypothetical protein
HP1529	^	0	0	0	0	0	0	0	0	0	i	^	HP1529	chromosomal replication initiator protein (dnaA)	DNA metabolism	DNA replication, recombination, and repair
HP1530	+	0	0	0	0	0	0	0	0	0	0	+	HP1530	purine nucleoside phosphorylase (punB)	Purines, pyrimidines, nucleosides, and nucleotides	Purine ribonucleotide biosynthesis
HP1531	|	0	0	0	0	0	0	0	0	0	0	|	HP1531	H. pylori predicted coding region HP1531	Unknown	Hypothetical protein
HP1532	|	0	0	0	0	0	0	0	0	0	0	|	HP1532	glucosamine fructose-6-phosphate aminotransferase (isomerizing) (glmS)	Central intermediary metabolism	Amino sugars
HP1533	v	0	0	0	0	0	0	0	0	0	0	v	HP1533	conserved hypothetical protein	Hypothetical	Conserved
HP1534	^	0	0	0	0	0	0	0	0	0	0	^	HP1534	IS605 transposase (tnpB)	Other Categories	Transposon-related functions
HP1535	v	0	0	0	0	0	0	0	0	0	0	v	HP1535	IS605 transposase (tnpA)	Other Categories	Transposon-related functions
HP1536	^	0	0	0	0	0	0	0	0	0	0	^	HP1536	H. pylori predicted coding region HP1536	Unknown	Hypothetical protein
HP1537	v	0	0	0	0	0	0	0	0	0	0	v	HP1537	H. pylori predicted coding region HP1537	Unknown	Hypothetical protein
HP1538	^	0	0	0	0	0	0	0	0	0	0	^	HP1538	ubiquinol cytochrome c oxidoreductase, cytochrome c1 subunit (fbcH) {Bradyrhizobium japonicum}	Energy metabolism	Electron transport
HP1539	|	0	0	0	0	0	0	0	0	0	0	|	HP1539	ubiquinol cytochrome c oxidoreductase, cytochrome b subunit (fbcH)	Energy metabolism	Electron transport
HP1540	+	0	0	i	0	0	0	0	0	0	r	+	HP1540	ubiquinol cytochrome c oxidoreductase, Rieske 2Fe-2S subunit (fbcF)	Energy metabolism	Electron transport
HP1541	^	0	0	0	0	0	0	0	0	0	0	^	HP1541	transcription-repair coupling factor (trcF)	DNA metabolism	DNA replication, recombination, and repair
HP1542	|	0	0	0	0	0	0	0	0	0	i	|	HP1542	H. pylori predicted coding region HP1542	Unknown	Hypothetical protein
HP1543	|	0	0	0	0	0	0	0	0	0	0	|	HP1543	toxR-activated gene (tagE)	Cell envelope	Biosynthesis of murein sacculus and peptidoglycan
HP1544	|	0	0	0	0	0	0	0	0	0	0	|	HP1544	toxR-activated gene (tagE)	Cell envelope	Biosynthesis of murein sacculus and peptidoglycan
HP1545	|	0	0	0	0	0	0	0	0	0	0	|	HP1545	folylpolyglutamate synthase (folC)	Biosynthesis of cofactors, prosthetic groups, and carriers	Folic acid
HP1546	|	0	0	0	0	0	0	0	0	0	0	|	HP1546	H. pylori predicted coding region HP1546	Unknown	Hypothetical protein
HP1547	|	0	0	0	0	0	0	0	0	0	0	|	HP1547	leucyl-tRNA synthetase (leuS)	Translation	tRNA aminoacylation
HP1548	|	0	0	0	0	0	0	0	0	0	0	|	HP1548	conserved hypothetical integral membrane protein	Hypothetical	Conserved
HP1549	|	0	0	0	0	0	0	0	0	0	0	|	HP1549	protein-export membrane protein (secF)	Protein fate	Protein and peptide secretion and trafficking
HP1550	+	0	0	0	0	0	0	0	0	0	0	+	HP1550	protein-export membrane protein (secD)	Protein fate	Protein and peptide secretion and trafficking
HP1551	^	0	0	0	0	0	0	0	0	0	0	^	HP1551	conserved hypothetical secreted protein	Hypothetical	Conserved
HP1552	^	0	0	0	0	0	0	0	0	0	0	^	HP1552	Na+/H+ antiporter (nhaA)	Transport and binding proteins	Cations
HP1553	+	0	0	0	0	0	0	0	0	0	1	+	HP1553	helicase	DNA metabolism	DNA replication, recombination, and repair
HP1554	+	0	0	0	0	0	0	0	0	0	0	+	HP1554	ribosomal protein S2 (rps2)	Translation	Ribosomal proteins: synthesis and modification
HP1555	v	0	0	0	0	0	0	0	0	0	0	v	HP1555	translation elongation factor EF-Ts (tsf)	Translation	Translation factors
HP1556	^	0	0	0	0	0	0	0	0	0	0	^	HP1556	cell division protein (ftsI)	Cellular processes	Cell division
HP1557	^	0	0	0	0	0	0	0	0	0	0	^	HP1557	flagellar basal-body protein (fliE)	Cellular processes	Chemotaxis and motility
HP1558	^	0	0	0	0	0	0	0	0	0	0	^	HP1558	flagellar basal-body rod protein (flgC) (proximal rod protein)	Cellular processes	Chemotaxis and motility
HP1559	+	0	0	0	0	0	0	i	i	0	i	+	HP1559	flagellar basal-body rod protein (flgB) (proximal rod protein)	Cellular processes	Chemotaxis and motility
HP1560	v	0	0	0	0	0	0	0	0	0	0	v	HP1560	cell division protein (ftsW)	Cellular processes	Cell division
HP1561	^	0	0	0	0	0	0	0	0	r	0	^	HP1561	iron(III) ABC transporter, periplasmic iron-binding protein (ceuE)	Transport and binding proteins	Cations
HP1562	^	0	0	i	0	0	0	0	0	0	0	^	HP1562	iron(III) ABC transporter, periplasmic iron-binding protein (ceuE)	Transport and binding proteins	Cations
HP1563	v	i	0	i	0	0	0	0	0	0	r	v	HP1563	alkyl hydroperoxide reductase (tsaA)	Cellular processes	Detoxification
HP1564	v	i	0	i	0	0	0	0	0	0	0	v	HP1564	outer membrane protein	Cell envelope	Other
HP1565	^	0	0	0	0	0	0	0	0	0	0	^	HP1565	penicillin-binding protein 2 (pbp2)	Cell envelope	Biosynthesis of murein sacculus and peptidoglycan
HP1566	I	0	0	0	0	0	0	0	0	0	0	I	HP1566	H. pylori predicted coding region HP1566	Unknown	Hypothetical protein
HP1567	I	0	0	0	0	0	0	0	0	0	0	I	HP1567	conserved hypothetical GTP-binding protein	Hypothetical	Conserved
HP1568	I	0	0	0	0	0	0	0	0	0	0	I	HP1568	H. pylori predicted coding region HP1568	Unknown	Hypothetical protein
HP1569	I	0	0	0	0	0	0	0	0	0	0	I	HP1569	H. pylori predicted coding region HP1569	Unknown	Hypothetical protein
HP1570	I	0	0	0	0	0	0	0	0	0	0	I	HP1570	conserved hypothetical protein	Hypothetical	Conserved
HP1571	I	0	0	0	0	0	0	0	0	0	0	I	HP1571	rare lipoprotein A (rlpA)	Cell envelope	Lipoproteins
HP1572	+	0	0	0	0	0	0	0	0	0	0	+	HP1572	regulatory protein DniR	Regulatory functions	Other
HP1573	^	0	0	0	0	0	0	0	0	0	0	^	HP1573	conserved hypothetical protein	Hypothetical	Conserved
HP1574	+	0	0	0	0	0	0	0	0	0	0	+	HP1574	riboflavin synthase alpha subunit (ribC)	Biosynthesis of cofactors, prosthetic groups, and carriers	Riboflavin, FMN, and FAD
HP1575	|	0	0	0	0	0	0	0	0	0	0	|	HP1575	ABC transporter, putative	Transport and binding proteins	Unknown substrate
HP1576	|	0	0	0	0	0	0	0	0	0	0	|	HP1576	ABC transporter, ATP-binding protein (abc)	Transport and binding proteins	Unknown substrate
HP1577	v	0	0	0	0	0	0	0	0	0	1	v	HP1577	ABC transporter, permease protein (yaeE)	Transport and binding proteins	Unknown substrate
HP1578	^	0	0	0	0	0	0	0	0	0	0	^	HP1578	LPS biosynthesis protein	Cell envelope	Biosynthesis and degradation of surface polysaccarides and lipopolysaccharides
HP1579	^	0	0	0	0	0	0	0	0	0	0	^	HP1579	H. pylori predicted coding region HP1579	Unknown	Hypothetical protein
HP1580	|	0	0	0	0	0	0	0	0	0	0	|	HP1580	H. pylori predicted coding region HP1580	Unknown	Hypothetical protein
HP1581	+	0	0	0	0	0	0	0	0	0	1	+	HP1581	methicillin resistance protein (llm)	Cell envelope	Biosynthesis and degradation of surface polysaccarides and lipopolysaccharides
HP1582	+	0	0	0	0	0	0	0	0	0	1	+	HP1582	pyridoxal phosphate biosynthetic protein J (pdxJ)	Biosynthesis of cofactors, prosthetic groups, and carriers	Pyridoxine
HP1583	v	0	0	0	0	0	0	0	0	0	1	v	HP1583	pyridoxal phosphate biosynthetic protein A (pdxA)	Biosynthesis of cofactors, prosthetic groups, and carriers	Pyridoxine
HP1584	v	0	0	0	0	0	0	0	0	0	1	v	HP1584	sialoglycoprotease (gcp)	Protein fate	Degradation of proteins, peptides, and glycopeptides
HP1585	v	0	0	0	0	0	0	0	0	0	0	v	HP1585	flagellar basal-body rod protein (flgG)	Cellular processes	Chemotaxis and motility
HP1586	v	0	0	0	0	0	0	0	0	0	0	v	HP1586	H. pylori predicted coding region HP1586	Unknown	Hypothetical protein
HP1587	^	0	0	0	0	0	0	0	0	0	1	^	HP1587	conserved hypothetical protein	Hypothetical	Conserved
HP1588	^	0	0	0	0	0	0	0	0	0	0	^	HP1588	conserved hypothetical protein	Hypothetical	Conserved
HP1589	^	0	0	0	0	0	0	0	0	0	0	^	HP1589	conserved hypothetical protein {Escherichia coli}	Hypothetical	Conserved
HP1590	+	0	0	0	0	0	0	0	0	0	0	+	HP1590	H. pylori predicted coding region HP1590	Unknown	Hypothetical protein
		142	60	123	32	26	6	24	36	45	191		685	number of regulations
		NA	63	NA	21	26	6	8	5	15	80		224	number of direct regulatory interactions
LEGEND	0	: no reported deregulation in TF knockout strain
	i	: positive effect of TF on transcription
	i	: positive effect of TF on transcription at mild acidic pH (Wen et al., 2009)
	i	: positive effect of TF on transcription at harsh acidic pH (Wen et al., 2009)
	r	: negative effect of TF on transcription
	1	: direct positive regulation due to binding to upstream regulatory regions
	1	: direct repression due to binding to upstream regulatory regions
	op	: cistronic organization of operons; ORF numbering according to strain 26695 (Tomb et al., 2007)

## Sheet: Sheet2
Bayes.pF	foldF	Bayes.pD	foldD	spot	26695 orf	av % F/D (GAP%)	Bayes.p IP
				952	HP0001
				1229	HP0002
				541	HP0003
				837	HP0004
				1449	HP0005
				1439	HP0006
				1340	HP0007
				1327	HP0008
0.0106222	1.97394	0.00104104	1.70358	1188	HP0009
				487	HP0010
				653	HP0011
				868	HP0012
				616	HP0013
				529	HP0014
				575	HP0015
				1247	HP0016
				206	HP0017
				199	HP0018
				1195	HP0019
				888	HP0020
				853	HP0021	2.06187	0.00276379
				1076	HP0022
				1296	HP0023
				1334	HP0024
				1219	HP0025
				213	HP0026
				790	HP0027
				924	HP0028
				1464	HP0029
				1169	HP0030
				1470	HP0031
				1235	HP0032
				976	HP0033
				477	HP0034
				1234	HP0035
				328	HP0036
				1002	HP0037
				1458	HP0038
				562	HP0039
				1535	HP0040
				1548	HP0041
				243	HP0042
				1403	HP0043
				521	HP0044
				995	HP0045
				1304	HP0046
				221	HP0047
				484	HP0048
				1513	HP0049
				638	HP0050
				132	HP0051
				1006	HP0052
0.00491009	1.72243	0.00219943	1.68441	985	HP0053
				399	HP0054
				308	HP0055
				98	HP0056
				1273	HP0057
				1242	HP0058
				940	HP0059
				674	HP0060
				111	HP0061
				276	HP0062
		0.00851106	1.46715	406	HP0063
				50	HP0064
				1563	HP0065
0.0126519	1.73196			1492	HP0066
				43	HP0067
				1221	HP0068
				1216	HP0069
		0.00994408	1.52381	120	HP0070
				190	HP0071
0.0126045	1.59633			498	HP0072
				1017	HP0073
				459	HP0074	1.72354	0.0107103
				1358	HP0075
				1246	HP0076
				604	HP0077
				1268	HP0078
				294	HP0079
				678	HP0080
				1283	HP0081
				772	HP0082
				954	HP0083
				269	HP0084
				1275	HP0085
				1405	HP0086
0.00824989	1.85145			31	HP0087
				1155	HP0088
				822	HP0089
				320	HP0090
		0.00302308	1.71831	336	HP0091
				323	HP0092
				1131	HP0093
				375	HP0094
		0.000307168	1.74737	1222	HP0095
				813	HP0096
				736	HP0097
				596	HP0098
				880	HP0099
				522	HP0100
				342	HP0101
				78	HP0102
				1082	HP0103
				403	HP0104
				471	HP0105
				44	HP0106
				1090	HP0107
				1048	HP0108
				1397	HP0109
				1114	HP0110
				1428	HP0111
				627	HP0112
				572	HP0113
				1072	HP0114
		0.000176911	1.77692	409	HP0115
				13	HP0116
				1007	HP0117
				602	HP0118
				849	HP0119
				1320	HP0120
				591	HP0121
				1279	HP0122
				1409	HP0123
				932	HP0124
				1377	HP0125
				466	HP0126
				722	HP0127
				1292	HP0128
				462	HP0129
				446	HP0130
				1306	HP0131
				178	HP0132
				779	HP0133
				200	HP0134
				1278	HP0135	3.00656	NA
				364	HP0136
				452	HP0137
				1497	HP0138
				343	HP0139
				812	HP0140
				895	HP0141
				708	HP0142
				882	HP0143
				490	HP0144
				537	HP0145
				1261	HP0146
				911	HP0147
				1254	HP0148
				633	HP0149
				15	HP0150	2.08533	0.00339611
				1454	HP0151
				334	HP0152
				156	HP0153
				986	HP0154
				561	HP0155
				838	HP0156
				1225	HP0157
0.0026744	1.96596			802	HP0158
				1020	HP0159
				996	HP0160
				1313	HP0161
				1448	HP0162
				609	HP0163
				1118	HP0164
0.00581541	1.77083	0.000964079	1.625	937	HP0165
2.19495e-05	2.98889	0.000468961	1.74444	357	HP0166	1.7547	0.00167424
0.00849299	1.68182			143	HP0167
				1579	HP0168
				1175	HP0169
				448	HP0170
				807	HP0171
				793	HP0172
				927	HP0173
				1586	HP0174
				803	HP0175
				610	HP0176
				1124	HP0177
				73	HP0178
				1019	HP0179
				1081	HP0180
				833	HP0181
				489	HP0182
				695	HP0183
				361	HP0184
				1023	HP0185
				1189	HP0186
				862	HP0187
				1318	HP0188
				842	HP0189
				71	HP0190
				1217	HP0191
0.00839284	1.69231			781	HP0192
				1455	HP0193
				1029	HP0194
				239	HP0195
				617	HP0196
				1083	HP0197
				167	HP0198
				91	HP0199
				1312	HP0200
				799	HP0201
				515	HP0202
				768	HP0203
				569	HP0204
0.00583054	2			675	HP0205
				93	HP0206
				1498	HP0207
				916	HP0208
				517	HP0209
0.00491671	1.7486	0.00212788	1.67039	486	HP0210
				38	HP0211
				426	HP0212
				1062	HP0213
0.00119966	2.11518			296	HP0214	1.70502	0.0079439
				1025	HP0215
				511	HP0216
				427	HP0217
				1212	HP0218
		0.00236564	1.67153	1226	HP0219
0.0135922	1.59091	3.18885e-05	2	204	HP0220
				811	HP0221
				1251	HP0222
				981	HP0223
				704	HP0224
				1330	HP0225
				434	HP0226
				592	HP0227
				115	HP0228
				900	HP0229
0.00366037	2.62389			832	HP0230	2.66594	0.00128093
0.000172609	2.56303			238	HP0231	2.03375	0.000436762
				1208	HP0232
				425	HP0233
				555	HP0234
				229	HP0235	2.04304	0.0145715
0.00759427	1.71875			753	HP0236
				1198	HP0237
				677	HP0238
0.00210918	2.15567	0.000651577	1.63852	1080	HP0239
				420	HP0240
				942	HP0241
				58	HP0242
				271	HP0243
0.00275786	2.05668			713	HP0244
				1375	HP0245
				70	HP0246
				161	HP0247
				1086	HP0248
				92	HP0249
				1075	HP0250
				1087	HP0251
				395	HP0252
				1309	HP0253
				778	HP0254
				201	HP0255
				268	HP0256
				1109	HP0257
				102	HP0258
				824	HP0259
0.00375432	2.02419			711	HP0260
				60	HP0261
				1110	HP0262
				546	HP0263
				114	HP0264
				22	HP0265
				1421	HP0266
				901	HP0267
				1288	HP0268
				518	HP0269
				127	HP0270
0.00162205	1.92157	9.73374e-05	1.88235	231	HP0271
				843	HP0272
				1127	HP0273
				370	HP0274
				300	HP0275
0.00200991	1.92135	3.45841e-05	2.13483	1540	HP0276
		0.00134	1.77333	288	HP0277
				584	HP0278
		0.0118259	1.42925	1194	HP0279
				319	HP0280
				326	HP0281
0.012953	1.59535	0.0116404	1.52093	8	HP0282
				1364	HP0283
				1506	HP0284
				791	HP0285
0.000422833	2.7483			1171	HP0286	1.96009	0.0111727
				844	HP0287
				566	HP0288
				1057	HP0289
				614	HP0290
				1055	HP0291
				1021	HP0292
				404	HP0293
				619	HP0294
0.00139535	2.5339	1.77236e-05	2.08475	6	HP0295
				1136	HP0296
				573	HP0297
				679	HP0298
				993	HP0299
				337	HP0300
				733	HP0301
				625	HP0302
				512	HP0303
		0.000303912	1.7851	707	HP0304
5.97931e-05	2.45455	0.000701167	1.85227	539	HP0305
				519	HP0306
				960	HP0307
				1133	HP0308
0.00341944	1.68878	0.00206142	1.61224	910	HP0309
				445	HP0310
		0.00169373	1.62338	848	HP0311
				1197	HP0312
				86	HP0313
				1297	HP0314
				1150	HP0315
				1585	HP0316
				526	HP0317
				830	HP0318
				1400	HP0319
				40	HP0320
		0.0123501	1.39175	248	HP0321
				1495	HP0322
1.95584e-05	4.03158	0.00207749	1.61053	444	HP0323	2.63743	0.000174277
				158	HP0324
0.0024658	2.11792			254	HP0325
0.00514859	1.62805	0.0136238	1.40854	595	HP0326
				746	HP0327
				1529	HP0328
				818	HP0329
0.00263911	1.90678			220	HP0330
0.00246278	1.91667			545	HP0331	2.06605	0.000723995
				1250	HP0332
				817	HP0333
				144	HP0334
				1580	HP0335
				1559	HP0336
				657	HP0337
				1550	HP0338
				284	HP0339
		0.00162689	1.62121	1386	HP0340
				1321	HP0341
				953	HP0342
				1564	HP0343
				1560	HP0344
				286	HP0345
		0.0102429	1.43646	125	HP0346
				1213	HP0347
				692	HP0348
				680	HP0349
				450	HP0350
				1	HP0351
				513	HP0352
				1521	HP0353
				196	HP0354
				66	HP0355
				1013	HP0356
				820	HP0357
				153	HP0358
				1342	HP0359
				155	HP0360
				1206	HP0361
0.000248824	3.8913	1.3076e-05	2.29891	1100	HP0362
				826	HP0363
				230	HP0364
				1323	HP0365
				1000	HP0366
		0.00192655	1.60331	1122	HP0367
0.000622898	2.91304			383	HP0368	2.48844	0.00241544
5.73574e-05	4.71739	0.00516133	1.45652	628	HP0369	3.20461	0.000278667
				1416	HP0370
				939	HP0371
				1123	HP0372
				1147	HP0373
				549	HP0374
0.00226972	1.88679	5.13856e-05	1.92453	1481	HP0375
				719	HP0376
				440	HP0377
				673	HP0378
				658	HP0379
				1067	HP0380
0.007193	1.83974			14	HP0381
				889	HP0382
				456	HP0383
				1457	HP0384
				1276	HP0385
				1271	HP0386
				1410	HP0387
				1107	HP0388
		0.00166313	1.50296	451	HP0389
				652	HP0390
				758	HP0391
0.00467238	1.65066	0.0012127	1.60262	121	HP0392
				332	HP0393
		0.000981672	1.70476	1444	HP0394
				536	HP0395
				389	HP0396
				405	HP0397
				374	HP0398
				968	HP0399
		0.00507546	1.55	236	HP0400
				421	HP0401
				878	HP0402
				1186	HP0403
				1233	HP0404
				789	HP0405
				921	HP0406
				302	HP0407
				469	HP0408
				681	HP0409
				141	HP0410
		0.0108719	1.41558	655	HP0411
				1308	HP0412
				1011	HP0413
				159	HP0414
				879	HP0415
				414	HP0416
				1156	HP0417
		0.000710153	1.63592	1435	HP0418
				624	HP0419
				376	HP0420
		0.000221522	1.7265	987	HP0421
		0.00259896	1.64641	293	HP0422
				1101	HP0423
		0.0133773	1.41825	1061	HP0424
				613	HP0425
				1170	HP0426
				285	HP0427
				251	HP0428
				1344	HP0429
				1282	HP0430
				835	HP0431
				720	HP0432
				748	HP0433
				325	HP0434
				741	HP0435
				5	HP0436
				281	HP0437
		3.84144e-05	2.01583	874	HP0438
				1501	HP0439
				966	HP0440
				686	HP0441
				89	HP0442
				563	HP0443
				394	HP0444
				1291	HP0445
				1365	HP0446
0.000705176	1.95455	1.71706e-05	1.67045	605	HP0447
				283	HP0448
				1414	HP0449
				1582	HP0450
				1545	HP0451
				881	HP0452
0.00160338	2.16			1069	HP0453	1.79326	0.00658187
0.000997081	3.03008			1537	HP0454	2.42161	0.00244763
				765	HP0455
				759	HP0456
				672	HP0457
				1266	HP0458
				1165	HP0459
				650	HP0460
				1335	HP0461
				1004	HP0462
				1160	HP0463
				877	HP0464
				593	HP0465
0.0142359	1.48087			449	HP0466
				667	HP0467
				1496	HP0468
				1142	HP0469
				1494	HP0470
0.000203624	2.76347	5.86955e-05	1.89222	1176	HP0471
				1115	HP0472	1.81753	0.00754346
9.18854e-07	5.97674	0.00053936	1.5814	341	HP0473	3.9153	4.98e-06
4.49798e-05	2.91026			918	HP0474	2.17798	0.000170021
0.000665158	2.84659			241	HP0475	2.7403	0.000311116
				883	HP0476
				1001	HP0477
3.15753e-05	2.63717	0.000391233	1.74336	582	HP0478
				1520	HP0479
				306	HP0480
				258	HP0481
				57	HP0482
				949	HP0483
				1382	HP0484
				171	HP0485
				145	HP0486
				34	HP0487
				193	HP0488
				1285	HP0489
				988	HP0490
				1302	HP0491
				1010	HP0492
				717	HP0493
				99	HP0494
				275	HP0495
				570	HP0496
0.000248345	3.32143			1173	HP0497	3.4424	0.000421391
				299	HP0498
				615	HP0499	1.98033	0.00113498
0.000225167	2.36885	0.000553686	1.84426	903	HP0500
				291	HP0501
				1298	HP0502
				925	HP0503
				1570	HP0504
				662	HP0505
				1192	HP0506
				728	HP0507
				999	HP0508
				586	HP0509
				240	HP0510
				1310	HP0511
0.000120228	2.97959			503	HP0512	2.69091	0.000426819
				581	HP0513
				96	HP0514
				252	HP0515
				776	HP0516
				187	HP0517
				1196	HP0518
				110	HP0519
				272	HP0520
				767	HP0521
		0.00812088	1.49524	297	HP0522
0.0112782	1.67647			554	HP0523
0.000382654	2.48227			964	HP0524	2.11374	0.0017459
0.0111633	1.51777	0.000165674	1.72589	36	HP0525
		0.00027294	1.85385	1047	HP0526
		0.00013043	1.94083	97	HP0527
		0.000591121	1.64024	154	HP0528
3.58006e-05	2.97541	6.89909e-05	2.09016	869	HP0529
				228	HP0530
				1045	HP0531
0.00152722	1.84298	0.000925649	1.75207	543	HP0532
				1336	HP0533
		0.000356408	1.74074	742	HP0534
				764	HP0535
0.000728689	1.81818	9.27358e-06	2.20455	752	HP0536
				1182	HP0537
4.86576e-06	2.98765	3.50703e-07	2.81481	907	HP0538
		0.0019236	1.60784	1015	HP0539
		0.000371794	1.68016	1193	HP0540
		0.00192285	1.5914	216	HP0541	0.58	0
				556	HP0542
0.00465749	1.88732	0.00457508	1.88732	349	HP0543
0.00732446	1.61878	0.000115468	1.90055	578	HP0544
		0.00974579	1.64286	347	HP0545
				77	HP0546
		0.0095214	1.56667	482	HP0547
0.00100366	1.84091	3.44468e-05	2.11364	612	HP0548
				914	HP0549
				587	HP0550
				1270	HP0551
				1102	HP0552	0.537507	9.69e-05
				344	HP0553
0.000510422	3.38158	0.00713997	1.49123	1151	HP0554	2.21882	0.00591358
0.00375147	1.82051	0.00349865	1.69231	225	HP0555
				857	HP0556
				1201	HP0557
0.00093934	2.76068			520	HP0558	2.3503	0.00165892
				1259	HP0559
				1339	HP0560
0.00465237	1.69663	0.00117303	1.76404	1446	HP0561
				1299	HP0562
0.00193638	2.96691			984	HP0563	3.08048	0.00613844
				1295	HP0564
				1018	HP0565
				1022	HP0566
				316	HP0567
				4	HP0568
				46	HP0569
				491	HP0570
				1478	HP0571
				1224	HP0572
				666	HP0573
				278	HP0574
				255	HP0575
				1438	HP0576
				623	HP0577
				978	HP0578
				1128	HP0579
				428	HP0580
				1514	HP0581
				527	HP0582
				1519	HP0583
				1040	HP0584
				67	HP0585
				1502	HP0586
				1530	HP0587
0.0143166	1.63636			176	HP0588
				1097	HP0589
				64	HP0590
				934	HP0591
				105	HP0592
				805	HP0593
				1253	HP0594
				870	HP0595
				1466	HP0596
				771	HP0597
				702	HP0598
				55	HP0599
				402	HP0600
				408	HP0601
				642	HP0602
				443	HP0603
				797	HP0604
1.47918e-06	5.27053	0.00183036	1.53623	1078	HP0605	3.42608	1.99e-05
				246	HP0606
				589	HP0607
				1130	HP0608
0.00158904	2.01704			961	HP0609	1.90781	0.00243175
				865	HP0610
0.000740354	2.30769			265	HP0611
				755	HP0612
				1380	HP0613
0.00422021	2.34375			382	HP0614	2.03501	0.00832969
0.00162203	1.94634			388	HP0615
				234	HP0616
				391	HP0617
7.26303e-06	3.26786	0.000231017	1.79464	18	HP0618	1.82471	0.000297166
9.34914e-05	2.84746	0.000296167	1.81356	697	HP0619
				565	HP0620
				1407	HP0621
0.000215838	2.38961			1575	HP0622	2.59422	2e-05
				777	HP0623
				1512	HP0624
				1098	HP0625
				1094	HP0626
				754	HP0627
				1209	HP0628
0.00508223	1.8125	0.000168229	1.98438	485	HP0629
				1111	HP0630
				314	HP0631
0.00665592	1.63158			295	HP0632
				1028	HP0633
				1050	HP0634
				1412	HP0635
				1475	HP0636
				460	HP0637
				908	HP0638
		0.00423344	1.60227	10	HP0639
				710	HP0640
				1265	HP0641
				1120	HP0642
				1418	HP0643
				1487	HP0644
				138	HP0645
				816	HP0646
				751	HP0647
0.00156283	2.43721			684	HP0648	1.99253	0.00696819
				24	HP0649
				35	HP0650
				1343	HP0651
				348	HP0652
		0.0140703	1.55	950	HP0653
				1362	HP0654
				1503	HP0655
				1500	HP0656
				972	HP0657
				1415	HP0658
0.000681378	2.35625			313	HP0659	1.96684	0.000862243
				992	HP0660
				1544	HP0661
				1459	HP0662
				808	HP0663
				1038	HP0664
5.86534e-05	2.63869	0.000469036	1.7281	1068	HP0665
				873	HP0666
				1263	HP0667
				1505	HP0668
				1491	HP0669
				211	HP0670
				1442	HP0671
				1179	HP0672
				600	HP0673
				1524	HP0674
				81	HP0675
				1228	HP0676
				84	HP0677
				1584	HP0678
				1518	HP0679
				1166	HP0680
				183	HP0681
				1152	HP0682
				100	HP0683
0.000312356	2.45238	0.000104242	1.78571	1578	HP0684
				1546	HP0685	2.34932	0.00454183
0.00058812	2.77297			1071	HP0686	2.00519	0.00198666
				137	HP0687
				373	HP0688
				863	HP0689
				39	HP0690
				548	HP0691
0.00807979	1.51282	0.000206466	1.71795	839	HP0692
		4.79609e-05	1.94444	1161	HP0693
				242	HP0694
				122	HP0695
				303	HP0696
				636	HP0697
				1325	HP0698
				798	HP0699
				1134	HP0700
				975	HP0701
0.00824347	1.74725			2	HP0702
				1361	HP0703
				1314	HP0704
				1153	HP0705
0.00254385	2.57947			133	HP0706	2.42639	0.00543394
				801	HP0707
				371	HP0708
				188	HP0709
0.00608536	1.91071			169	HP0710
				1178	HP0711
				1051	HP0712
4.89427e-05	5.52083	0.00111761	1.65625	1577	HP0713	3.28148	0.000108612
0.000223993	6.10101	8.92549e-06	2.23232	108	HP0714	2.7502	0.00156108
				917	HP0715
				1231	HP0716
				1399	HP0717
				1031	HP0718
		0.00828229	1.53226	957	HP0719
				1388	HP0720
				1230	HP0721
				665	HP0722
				994	HP0723
				177	HP0724
				1223	HP0725
				1437	HP0726
				1515	HP0727
				74	HP0728
0.000807067	1.88172	0.000894305	1.64516	417	HP0729
				1138	HP0730
0.000459083	1.98361	0.00250174	1.65574	307	HP0731
				1574	HP0732
				1507	HP0733
				310	HP0734
				846	HP0735
				1084	HP0736
				1240	HP0737
				809	HP0738
				926	HP0739
		0.00245451	1.52866	773	HP0740
				1468	HP0741
				431	HP0742
				1095	HP0743
				709	HP0744
0.00030844	2.39264			1526	HP0745	1.94236	0.00165159
6.68337e-05	3.67785	1.00487e-06	3.25503	1499	HP0746
				1190	HP0747
				1381	HP0748
				30	HP0749
				1432	HP0750
				274	HP0751
				1167	HP0752
				465	HP0753
				1277	HP0754
				441	HP0755
				1301	HP0756
				333	HP0757
				95	HP0758
0.000748511	1.9027	0.00169677	1.57297	885	HP0759
0.007669	1.63187			787	HP0760
				1391	HP0761
		0.00406748	1.6391	1125	HP0762
				611	HP0763
				588	HP0764
				372	HP0765
				532	HP0766
				1328	HP0767
				1185	HP0768
				1046	HP0769
				902	HP0770
				915	HP0771
				1079	HP0772
0.00223453	2.23577			523	HP0773	2.11097	0.000474274
				698	HP0774
				1059	HP0775
				1255	HP0776
				28	HP0777
9.95719e-06	2.82857	0.0013065	1.71429	256	HP0778
				301	HP0779
				574	HP0780
				3	HP0781
				971	HP0782
				855	HP0783
				1317	HP0784
0.0113929	1.54737	0.00783751	1.44211	454	HP0785
				1058	HP0786
				998	HP0787	0.583253	0.000294326
				784	HP0788
				1311	HP0789
				1244	HP0790
				496	HP0791
				501	HP0792
0.0111049	1.67568			277	HP0793
				1036	HP0794
0.0137277	1.50331	0.0114907	1.43709	68	HP0795
				54	HP0796
				544	HP0797
				951	HP0798
		2.69521e-05	1.94845	112	HP0799
				941	HP0800
				1267	HP0801
				103	HP0802
				226	HP0803
0.00563422	2.12409			418	HP0804	1.75004	0.0121381
0.00019244	2.98851			649	HP0805	2.46808	0.000280767
2.76064e-05	2.52857	1.86565e-05	2.21429	740	HP0806
				1074	HP0807
0.00143162	1.84746	0.000199201	1.79661	944	HP0808
		0.000266571	1.72121	731	HP0809
				632	HP0810
				1562	HP0811
		0.00437744	1.49074	317	HP0812
				931	HP0813
				436	HP0814
				534	HP0815
				1443	HP0816
				762	HP0817
				1159	HP0818
				738	HP0819
				747	HP0820
		0.003579	1.62939	208	HP0821
				876	HP0822
				958	HP0823
				184	HP0824
				179	HP0825
0.0118013	1.72619			1141	HP0826	2.02107	0.00173898
				80	HP0827
0.000231765	2.69942	0.000119359	1.98266	929	HP0828
				492	HP0829
				970	HP0830
				359	HP0831
				724	HP0832
0.00587259	1.78571	4.66513e-05	2.05714	101	HP0833
				788	HP0834
				1245	HP0835
				1561	HP0836
				1581	HP0837
				259	HP0838
				1158	HP0839
				893	HP0840
				997	HP0841
				1205	HP0842
				1462	HP0843
		0.00395578	1.51364	118	HP0844
				1440	HP0845
		0.00595428	1.4593	974	HP0846
				1307	HP0847
				943	HP0848
				656	HP0849
				1346	HP0850
				245	HP0851
		0.00607219	1.525	905	HP0852
				499	HP0853
				618	HP0854
				583	HP0855
				315	HP0856
				1126	HP0857
				1508	HP0858
		0.00453323	1.49655	163	HP0859
		0.0133586	1.55738	1347	HP0860
				1367	HP0861
				1451	HP0862
				1077	HP0863
				836	HP0864
				135	HP0865
				1145	HP0866
				525	HP0867
				1469	HP0868
				1473	HP0869
				965	HP0870
0.0119584	1.67416	6.83073e-06	2.19101	1218	HP0871
				69	HP0872
				1289	HP0873
0.00868162	1.67033	0.0010136	1.75824	224	HP0874
0.00399709	1.62069			53	HP0875
0.00131021	2.10053			1070	HP0876	1.71179	0.00831504
				1129	HP0877
				1568	HP0878
0.0120716	1.6	0.000215564	1.8	1551	HP0879
				1269	HP0880
				1333	HP0881
				1264	HP0882
				1211	HP0883
				27	HP0884
				785	HP0885
				585	HP0886
				769	HP0887
				37	HP0888
				172	HP0889
				1534	HP0890	0.564676	0.00171365
				1238	HP0891
				1474	HP0892
				668	HP0893	3.82127	0.0021282
0.00434688	1.91367			1486	HP0894	1.71538	0.00489666
				1576	HP0895
				821	HP0896
				189	HP0897
				1424	HP0898
				191	HP0899
				1026	HP0900
				1281	HP0901
				659	HP0902
0.000912145	1.9375	5.26167e-05	2.0375	509	HP0903
				1527	HP0904
				1525	HP0905
				146	HP0906
				322	HP0907
				967	HP0908
				1032	HP0909
				416	HP0910
				129	HP0911
				198	HP0912
				393	HP0913
				488	HP0914
				979	HP0915
				340	HP0916
				1329	HP0917
				749	HP0918
				973	HP0919
				355	HP0920
		0.000182362	1.78761	219	HP0921
				481	HP0922
				990	HP0923
				1274	HP0924
		0.00588631	1.53333	732	HP0925
		0.00591217	1.43	1511	HP0926
				45	HP0927
		0.0118972	1.59722	20	HP0928
				1202	HP0929
		0.00139304	1.59292	134	HP0930
3.29988e-06	3.38462	4.75936e-08	2.86538	1558	HP0931
				1572	HP0932
				16	HP0933
		0.0014281	1.53465	437	HP0934
				1237	HP0935
				7	HP0936
				1012	HP0937
				851	HP0938
				831	HP0939
				1532	HP0940
2.57525e-05	2.48889	0.000146523	1.97778	510	HP0941
				884	HP0942
				1093	HP0943
				463	HP0944
				467	HP0945
				1401	HP0946
				1243	HP0947
				1184	HP0948
				366	HP0949
				235	HP0950
				1033	HP0951
				1463	HP0952
				827	HP0953
				247	HP0954
				1103	HP0955
0.00103684	2.21429			637	HP0956	1.85933	0.00153377
				123	HP0957
				1447	HP0958
				1445	HP0959
				32	HP0960
				41	HP0961
				75	HP0962
				775	HP0963
0.00068714	2.45455			1371	HP0964	2.24194	0.00126002
				1509	HP0965
0.000360313	2.28571	5.43294e-06	2.20536	594	HP0966
				1137	HP0967
				1331	HP0968
				385	HP0969
				21	HP0970
				202	HP0971
				770	HP0972
				796	HP0973
				1402	HP0974
				42	HP0975
				1164	HP0976
				1413	HP0977
				871	HP0978
				700	HP0979
				1567	HP0980
				1566	HP0981
		0.00337616	1.63158	933	HP0982
				339	HP0983
				1315	HP0984
				1232	HP0985
0.0142568	1.64286			1587	HP0986
				1569	HP0987
				270	HP0988
0.0069023	1.77543	8.55352e-06	1.95777	886	HP0989
				726	HP0990
				1588	HP0991
				756	HP0992
				384	HP0993
				1522	HP0994
				430	HP0995
				390	HP0996
0.00924957	1.80303	2.07234e-05	2.00337	1163	HP0997
				378	HP0998
				1352	HP0999
				1108	HP1000
				1054	HP1001
				1180	HP1002
				712	HP1003	1.85583	0.00902339
				1370	HP1004
				669	HP1005
				936	HP1006
				682	HP1007
				160	HP1008
				457	HP1009
				207	HP1010
				706	HP1011
				983	HP1012
				1200	HP1013
				227	HP1014
				1374	HP1015
				1373	HP1016
				647	HP1017
				1379	HP1018
				1348	HP1019
				887	HP1020
				898	HP1021
0.000269174	2.2	0.000160148	1.8	435	HP1022
				508	HP1023
				804	HP1024
				368	HP1025
				792	HP1026
0.00294626	1.99476	0.0119236	1.42932	1132	HP1027
0.0112756	1.55357	0.012305	1.4375	648	HP1028
		0.00497409	1.48571	11	HP1029
		0.0125187	1.37037	899	HP1030
				1088	HP1031
				1105	HP1032
				1387	HP1033
				1356	HP1034
				597	HP1035
				472	HP1036
				703	HP1037
				362	HP1038
				94	HP1039
				1149	HP1040
				1396	HP1041
				514	HP1042
				1461	HP1043
				217	HP1044
				676	HP1045
				761	HP1046
				571	HP1047
				590	HP1048
				1376	HP1049
				1366	HP1050
				280	HP1051
				321	HP1052
				1372	HP1053
0.00866289	1.64158			1350	HP1054
				1008	HP1055
				1368	HP1056
				59	HP1057
				531	HP1058
0.000964883	2.33958			705	HP1059	2.14816	0.00362539
				938	HP1060
				626	HP1061
0.00151105	2.49275			715	HP1062	2.1698	0.003575
0.00280401	3.54598			1383	HP1063	2.89666	0.00408504
				1390	HP1064
				151	HP1065
				1210	HP1066
				1393	HP1067
				718	HP1068
				1168	HP1069
				1043	HP1070	3.99356	0.000484746
0.000647124	2.48476			1207	HP1071	2.72227	0.000858613
				580	HP1072
				1284	HP1073
				47	HP1074
				872	HP1075
				856	HP1076
				608	HP1077
				739	HP1078
				701	HP1079
0.00733393	1.59223			442	HP1080
				346	HP1081
				1411	HP1082
				504	HP1083
				1426	HP1084
				635	HP1085
				354	HP1086
0.00110809	2.30814			1369	HP1087	2.11435	0.00267286
				304	HP1088
				1395	HP1089
				1345	HP1090
				875	HP1091
				79	HP1092
				1326	HP1093
				763	HP1094
0.00083947	1.84238	0.000338259	1.68212	1349	HP1095
				367	HP1096
				1322	HP1097
				640	HP1098
				630	HP1099
				1398	HP1100
				422	HP1101
		0.0131661	1.5641	166	HP1102
				1353	HP1103
				329	HP1104
0.0015249	3.43902			598	HP1105	2.41013	0.010227
				212	HP1106
				173	HP1107
				1113	HP1108
		0.0141706	1.45882	1483	HP1109
				412	HP1110
				433	HP1111
				410	HP1112
				1429	HP1113	2.33345	0.0037909
				1060	HP1114
				1119	HP1115
				113	HP1116
				913	HP1117
0.00250934	1.8806			83	HP1118	1.82994	0.000956762
0.0111461	1.7028			305	HP1119
				1472	HP1120
0.00257863	1.86207	5.36652e-05	1.89655	331	HP1121
				1248	HP1122
				551	HP1123
0.0130118	1.87937			1363	HP1124
0.013955	1.53333	0.010199	1.46667	646	HP1125
				599	HP1126
				730	HP1127
				1389	HP1128
0.000108546	2.43836	0.000153572	1.90411	1146	HP1129
				1112	HP1130
				380	HP1131
				505	HP1132
				621	HP1133
				980	HP1134
				1392	HP1135
				264	HP1136
				858	HP1137
0.00770665	1.70492	0.0144698	1.47541	1009	HP1138
0.000130691	2.29245	0.00236382	1.5283	352	HP1139
				1453	HP1140
				1199	HP1141
				292	HP1142
				85	HP1143
				1258	HP1144
				468	HP1145
				663	HP1146
				558	HP1147	1.98332	0.00178899
				639	HP1148
				841	HP1149
				464	HP1150
				864	HP1151
				309	HP1152
				579	HP1153
				664	HP1154
				1422	HP1155
				977	HP1156
0.00186213	3.39594			493	HP1157	2.57112	0.0077488
		0.00487826	1.55263	126	HP1158
				634	HP1159
				955	HP1160
		0.00356877	1.53191	363	HP1161
				919	HP1162
				1303	HP1163
				222	HP1164
				603	HP1165
				691	HP1166
0.0120747	1.65411			210	HP1167
				1408	HP1168
				538	HP1169
				629	HP1170
				142	HP1171
				1215	HP1172
				1116	HP1173
				696	HP1174
				1419	HP1175
				1316	HP1176
6.36137e-06	3.10526			170	HP1177	2.40251	0.000325512
				928	HP1178
				413	HP1179
				411	HP1180
				311	HP1181
				353	HP1182
				203	HP1183
				982	HP1184
				795	HP1185
				631	HP1186
				641	HP1187
				1053	HP1188
				524	HP1189
				1360	HP1190
				1099	HP1191
				1042	HP1192
				330	HP1193
				1338	HP1194
				61	HP1195
				458	HP1196
				72	HP1197
				577	HP1198
				52	HP1199
				128	HP1200
				834	HP1201
				568	HP1202
				553	HP1203
				1293	HP1204
				1420	HP1205
				690	HP1206
0.00522461	2.02532			1452	HP1207
				237	HP1208
				1049	HP1209
				854	HP1210
				1262	HP1211
				766	HP1212
				49	HP1213
				1460	HP1214
				1287	HP1215
0.00304701	2.25			130	HP1216
				1241	HP1217
				423	HP1218
				1260	HP1219
				535	HP1220
				165	HP1221
				483	HP1222
				1052	HP1223
				17	HP1224
				945	HP1225
				139	HP1226
				1236	HP1227
				90	HP1228
				312	HP1229
				455	HP1230
				439	HP1231
				1181	HP1232
				557	HP1233
				896	HP1234
				507	HP1235
		0.00876885	1.53846	1467	HP1236
				124	HP1237
0.000800494	2.13889			19	HP1238	1.98485	0.000339533
				1337	HP1239
				104	HP1240
				387	HP1241
				1272	HP1242
				164	HP1243
				1044	HP1244
				1479	HP1245
				760	HP1246
				218	HP1247
				400	HP1248
				447	HP1249
				645	HP1250
				1003	HP1251
				783	HP1252
				904	HP1253
				253	HP1254
				1121	HP1255
				923	HP1256
				644	HP1257
				1482	HP1258
				249	HP1259
				956	HP1260
				1480	HP1261
				533	HP1262
				107	HP1263
				1488	HP1264
				232	HP1265
				1154	HP1266
				318	HP1267
				182	HP1268
				1384	HP1269
				861	HP1270
				401	HP1271
				500	HP1272
				407	HP1273
				290	HP1274
				693	HP1275
				1485	HP1276
		0.000104864	1.88976	149	HP1277
				415	HP1278
				1417	HP1279
				607	HP1280
				922	HP1281
				185	HP1282
0.00299779	1.8038			162	HP1283
0.000834637	2.33032	2.54057e-06	2.1991	892	HP1284
				547	HP1285
				360	HP1286
				174	HP1287
				1140	HP1288
				947	HP1289
				825	HP1290
				88	HP1291
				559	HP1292
				716	HP1293
				453	HP1294
				847	HP1295	0.584539	0.000292189
				273	HP1296
				1300	HP1297
				660	HP1298
				912	HP1299
0.00989206	1.53476	0.00126237	1.65775	601	HP1300
				1484	HP1301
				661	HP1302
				1135	HP1303
				757	HP1304
				859	HP1305
				1354	HP1306
				552	HP1307
				1249	HP1308
				369	HP1309
				1257	HP1310
				1571	HP1311
				1556	HP1312
				823	HP1313	0.549485	0.000928129
				473	HP1314
				479	HP1315
				109	HP1316
				1139	HP1317
				1450	HP1318
				250	HP1319
				959	HP1320
				1096	HP1321
				1220	HP1322
				550	HP1323
				1476	HP1324
				786	HP1325
				946	HP1326
				1431	HP1327
				148	HP1328
				494	HP1329
0.004979	1.87143			381	HP1330
0.0111448	1.94375			345	HP1331	2.30643	0.00118501
				991	HP1332
				890	HP1333
				1030	HP1334
				1056	HP1335
				1117	HP1336
				23	HP1337
0.00039844	2.57522			1547	HP1338	1.94448	0.00424161
				470	HP1339
				860	HP1340
				1531	HP1341
				782	HP1342
				725	HP1343
		1.79109e-05	1.95122	814	HP1344
				780	HP1345
				606	HP1346
				438	HP1347
				1027	HP1348
		0.00874175	1.44526	1510	HP1349
				774	HP1350
0.00263318	2.40323			335	HP1351	2.03005	0.0102029
0.00145128	1.99474			82	HP1352
				63	HP1353
				1504	HP1354
				1091	HP1355
				1005	HP1356
				48	HP1357
				1553	HP1358
				1539	HP1359
				65	HP1360
				840	HP1361
				502	HP1362
				396	HP1363
				116	HP1364
				1552	HP1365
				694	HP1366
				157	HP1367
				622	HP1368
				1066	HP1369
				721	HP1370
7.19324e-05	4.80838	0.000387331	2.01796	289	HP1371	2.40459	0.00456797
				643	HP1372
				147	HP1373
				1162	HP1374
				542	HP1375
				1227	HP1376
				267	HP1377
				1034	HP1378	1.77129	0.00691623
0.000102187	2.80672			963	HP1379	2.07643	0.00090413
0.00739894	1.88161			1092	HP1380
				1489	HP1381
				654	HP1382	2.15049	0.00091467
				1542	HP1383
				1256	HP1384
				33	HP1385
				1538	HP1386
				1516	HP1387
				365	HP1388
				1290	HP1389
				845	HP1390
				25	HP1391	2.06256	0.00604002
0.00235672	1.91051			683	HP1392
				1063	HP1393
				909	HP1394
				257	HP1395
0.000674578	2.22826	7.40143e-05	2.02174	530	HP1396
				1024	HP1397	3.99309	0.00338381
				1085	HP1398
				432	HP1399
0.0144663	1.7375			867	HP1400
				356	HP1401
				106	HP1402
				685	HP1403
				287	HP1404
				1305	HP1405
				1203	HP1406
				1427	HP1407
				476	HP1408
				689	HP1409
0.00707837	1.60927			699	HP1410
				1157	HP1411
				528	HP1412
				1144	HP1413
				168	HP1414
				1441	HP1415
				131	HP1416
8.05071e-06	3.33913	2.58545e-05	2.15652	392	HP1417
				1104	HP1418
				948	HP1419
				1430	HP1420
		0.00172691	1.60748	1214	HP1421	0.548315	3.42e-05
				398	HP1422
				76	HP1423
				1035	HP1424
				62	HP1425
				1037	HP1426
				1294	HP1427
				429	HP1428
				894	HP1429
				1493	HP1430
				734	HP1431
				1280	HP1432	4.31188	FOOTPRINT
				495	HP1433
				223	HP1434
				815	HP1435
				192	HP1436
				737	HP1437
				800	HP1438
				671	HP1439
				351	HP1440
				1039	HP1441
				576	HP1442
				829	HP1443
				1143	HP1444
0.00262434	2.58779			651	HP1445	3.29773	0.000758631
0.000292337	2.875	0.00113687	1.67857	152	HP1446	1.69634	0.011058
				1583	HP1447
1.8979e-05	3.4	0.000466033	1.90769	1543	HP1448	1.86592	0.00389656
				175	HP1449
				209	HP1450
		0.00598904	1.46226	1456	HP1451
				12	HP1452
				1471	HP1453
				1187	HP1454
				282	HP1455
				1541	HP1456
				920	HP1457
				1148	HP1458
				117	HP1459
				1490	HP1460
				1423	HP1461
				1239	HP1462
		0.00567789	1.47418	26	HP1463
				9	HP1464
				1533	HP1465
				714	HP1466
				244	HP1467
				1425	HP1468
				1014	HP1469
				962	HP1470
				214	HP1471
				687	HP1472
		0.000128403	1.86441	743	HP1473
0.00460817	1.71831	0.00149852	1.73239	119	HP1474
				377	HP1475
				262	HP1476
				727	HP1477
				195	HP1478
				1406	HP1479
				87	HP1480
				150	HP1481
				1477	HP1482
0.00153226	2.51402	0.000707943	1.75234	29	HP1483
				461	HP1484
				1465	HP1485
				51	HP1486
				1351	HP1487
				56	HP1488
				1065	HP1489
				1172	HP1490
				1064	HP1491
				564	HP1492
				1589	HP1493
				298	HP1494
				906	HP1495
				745	HP1496
				828	HP1497
				1434	HP1498
				723	HP1499
				1341	HP1500
				989	HP1501
				279	HP1502
				194	HP1503
				1016	HP1504
				810	HP1505
				1359	HP1506
				1191	HP1507
				506	HP1508
0.00243888	2.16129			1523	HP1509	1.97536	0.00333507
0.00346241	2.19718			474	HP1510	2.27731	0.000653463
				1565	HP1511
				866	HP1512
				806	HP1513
				215	HP1514
				1324	HP1515
				744	HP1516
				1394	HP1517
				1319	HP1518
				735	HP1519
				1355	HP1520
				205	HP1521
				1590	HP1522
				497	HP1523
				478	HP1524
				1385	HP1525
				1204	HP1526
				1404	HP1527
				1573	HP1528
				969	HP1529
				540	HP1530
				480	HP1531
				197	HP1532
				1536	HP1533
		0.000160086	1.58836	1174	HP1534
				379	HP1535
				1332	HP1536
				729	HP1537
				897	HP1538
				1177	HP1539
				266	HP1540
				397	HP1541
				1549	HP1542
				1517	HP1543
				516	HP1544
				424	HP1545
				1554	HP1546
				1357	HP1547
				475	HP1548
				233	HP1549
				891	HP1550
				852	HP1551
				186	HP1552
				386	HP1553
				1106	HP1554
		0.00016293	1.8141	327	HP1555
				1073	HP1556
				1041	HP1557
				136	HP1558
				567	HP1559
				794	HP1560
				1436	HP1561
				1183	HP1562
				358	HP1563
				324	HP1564
				688	HP1565
				1557	HP1566
				260	HP1567
				263	HP1568
				935	HP1569
				1555	HP1570
				1089	HP1571
				1433	HP1572
				819	HP1573
				261	HP1574
				850	HP1575
				620	HP1576
				181	HP1577	1.73596	0.0126925
0.000981067	1.93636	0.00664982	1.54545	140	HP1578
				750	HP1579
				930	HP1580
				1528	HP1581
0.00249276	1.97101			350	HP1582	1.7783	0.00136407
				180	HP1583
0.000359543	2.7658			419	HP1584	2.44395	0.00127257
				338	HP1585
				560	HP1586
				670	HP1587	2.18717	0.000288906
0.000149072	2.85185			1286	HP1588	2.02559	0.00137696
				1252	HP1589
				1378	HP1590
