# Supplementary material for: Built Shallow to Maintain Homeostasis and Persistent Infection: Insight into the Transcriptional Regulatory Network of the Gastric Human Pathogen Helicobacter pylori
Source: PLoS Pathog. 2010 Jun 10;6(6):e1000938. doi: 10.1371/journal.ppat.1000938 (PMC2883586; doi:10.1371/journal.ppat.1000938)
Supplement: Model S1 — Zipped folder containing files for the BioTapestry Editor Java plug-in (bioTapestryEditor.jnlp) and the H. pylori TRN model (HpTRN_ModelS1.btp). (0.02 MB ZIP) [file ppat.1000938.s003.zip]

Archive with 3 entries (2 files):
- HpTRN_ModelS1/
- HpTRN_ModelS1/bioTapestryEditor.jnlp
- HpTRN_ModelS1/HpTRN_ModelS1.btp
