# Supplementary material for: Built Shallow to Maintain Homeostasis and Persistent Infection: Insight into the Transcriptional Regulatory Network of the Gastric Human Pathogen Helicobacter pylori
Source: PLoS Pathog. 2010 Jun 10;6(6):e1000938. doi: 10.1371/journal.ppat.1000938 (PMC2883586; doi:10.1371/journal.ppat.1000938)
Supplement: Model S1 — Zipped folder containing files for the BioTapestry Editor Java plug-in (bioTapestryEditor.jnlp) and the H. pylori TRN model (HpTRN_ModelS1.btp). (0.02 MB ZIP) [file ppat.1000938.s003.zip › HpTRN_ModelS1/bioTapestryEditor.jnlp]

<?xml version="1.0" encoding="utf-8"?>
<!-- JNLP File for BioTapestry Editor -->
<jnlp spec="1.0+" 
      codebase="http://www.BioTapestry.org/"
      href="webStart/bioTapestryEditor.jnlp">
  <information>
    <title>BioTapestry Editor</title>
    <vendor>Institute for Systems Biology</vendor>
    <homepage href="index.html"/>
    <icon href="images/BioTapFabIconWhite.gif" height="64" width="64"/>
    <description>BioTapestry Editor</description>
    <description kind="short">Downloadable BioTapestry Editor</description>
  <offline-allowed />
  </information>
  <security>
    <all-permissions/>
  </security>
  <resources>
    <j2se version="1.5+" java-vm-args="-Xmx512m"/>
    <jar href="webStart/sBioTapestry-J15-V4.1.0.jar"/>
  </resources>
  <application-desc main-class="org.systemsbiology.biotapestry.app.EditorApplication">
  </application-desc>
</jnlp> 
