# Supplementary material for: Built Shallow to Maintain Homeostasis and Persistent Infection: Insight into the Transcriptional Regulatory Network of the Gastric Human Pathogen Helicobacter pylori
Source: PLoS Pathog. 2010 Jun 10;6(6):e1000938. doi: 10.1371/journal.ppat.1000938 (PMC2883586; doi:10.1371/journal.ppat.1000938)
Supplement: Model S1 — Zipped folder containing files for the BioTapestry Editor Java plug-in (bioTapestryEditor.jnlp) and the H. pylori TRN model (HpTRN_ModelS1.btp). (0.02 MB ZIP) [file ppat.1000938.s003.zip › HpTRN_ModelS1/HpTRN_ModelS1.btp]

<BioTapestry version="3.1" >
  <timeAxisDefinition units="hours" />
  <workspace x="-691" y="-576" w="13333" h="10000" />
  <startupView/>
  <fonts>
    <font name="small" type="serif" isBold="true" isItalic="false" size="20" />
    <font name="medium" type="serif" isBold="true" isItalic="false" size="28" />
    <font name="cisRegName" type="serif" isBold="true" isItalic="false" size="28" />
    <font name="geneName" type="serif" isBold="true" isItalic="false" size="28" />
    <font name="link" type="serif" isBold="true" isItalic="false" size="28" />
    <font name="mediumLarge" type="sanSerif" isBold="true" isItalic="false" size="30" />
    <font name="netModule" type="sanSerif" isBold="true" isItalic="false" size="34" />
    <font name="large" type="sanSerif" isBold="true" isItalic="false" size="34" />
    <font name="notes" type="sanSerif" isBold="true" isItalic="false" size="34" />
    <font name="date" type="sanSerif" isBold="false" isItalic="false" size="25" />
    <font name="title" type="sanSerif" isBold="true" isItalic="false" size="32" />
  </fonts>
  <displayOptions />
  <colors>
    <color color="EX-dark-red" name="Deep Ochre" r="140" g="56" b="56" />
    <color color="inactiveLightBlue" name="Very Light Blue" r="235" g="235" b="250" />
    <color color="white" name="White" r="255" g="255" b="255" />
    <color color="EX-yellow" name="Gold" r="247" g="208" b="56" />
    <color color="inactiveLightPurple" name="Very Light Purple" r="245" g="229" b="240" />
    <color color="EX-pale-blue" name="Powder Blue" r="102" g="183" b="204" />
    <color color="EX-pale-red-orange" name="Dark Salmon" r="230" g="156" b="138" />
    <color color="EX-pale-cyan" name="Aquamarine" r="138" g="230" b="182" />
    <color color="EX-dark-purple" name="Slate Blue" r="77" g="56" b="140" />
    <color color="EX-yellow-orange" name="Tangerine" r="255" g="153" b="0" />
    <color color="EX-dark-tan" name="Dark Tan" r="166" g="133" b="83" />
    <color color="lightBlue" name="Light Blue" r="220" g="220" b="240" />
    <color color="EX-blue-magenta" name="Bright Purple" r="154" g="0" b="255" />
    <color color="black" name="Black" r="0" g="0" b="0" />
    <color color="EX-pale-magenta" name="Light Plum" r="211" g="138" b="230" />
    <color color="EX-yellow-green" name="Lime" r="154" g="255" b="0" />
    <color color="EX-dark-magenta" name="Violet" r="102" g="0" b="128" />
    <color color="EX-orange" name="Pumpkin Orange" r="255" g="103" b="0" />
    <color color="EX-pale-red" name="Rose" r="204" g="102" b="153" />
    <color color="inactiveLightOrange" name="Very Light Orange" r="255" g="230" b="200" />
    <color color="EX-blue" name="Sky Blue" r="0" g="152" b="255" />
    <color color="EX-purple" name="Indigo" r="102" g="51" b="255" />
    <color color="EX-dark-green" name="Dark Green" r="39" g="128" b="0" />
    <color color="EX-pale-yellow orange" name="Dark Wheat" r="204" g="175" b="102" />
    <color color="EX-dark-yellow-green" name="Olive Green" r="115" g="128" b="0" />
    <color color="lightGray" name="Light Gray" r="240" g="240" b="240" />
    <color color="EX-red" name="Bright Red" r="255" g="0" b="0" />
    <color color="EX-pale-blue-magenta" name="Lilac" r="146" g="102" b="204" />
    <color color="EX-pure-blue" name="Blue" r="1" g="0" b="255" />
    <color color="inactiveYellowGreen" name="Light Yellow Green" r="255" g="255" b="220" />
    <color color="EX-dark-gray-purple" name="Dark Blue" r="0" g="25" b="128" />
    <color color="yellowGreen" name="Yellow Green" r="246" g="249" b="170" />
    <color color="EX-magenta" name="Fuchsia" r="254" g="0" b="255" />
    <color color="EX-medium-magenta" name="Mauve" r="166" g="83" b="166" />
    <color color="EX-pale-yellow-green" name="Pale Goldenrod" r="221" g="230" b="138" />
    <color color="EX-dark-cyan" name="Dark Steel Blue" r="0" g="101" b="128" />
    <color color="EX-green" name="Bright Green" r="1" g="255" b="0" />
    <color color="EX-dark-orange" name="Sienna" r="181" g="136" b="22" />
    <color color="EX-pale-green" name="Pale Green" r="133" g="204" b="102" />
    <color color="inactiveLightGreen" name="Very Light Green" r="230" g="255" b="220" />
    <color color="lightOrange" name="Light Orange" r="244" g="211" b="170" />
    <color color="lightGreen" name="Light Green" r="214" g="239" b="209" />
    <color color="EX-pale-purple" name="Cornflower Blue" r="149" g="165" b="230" />
    <color color="darkGray" name="Dark Gray" r="150" g="150" b="150" />
    <color color="inactiveLightGray" name="Very Light Gray" r="245" g="245" b="245" />
    <color color="EX-cyan" name="Cyan" r="0" g="255" b="255" />
    <color color="lightPurple" name="Light Purple" r="235" g="219" b="229" />
  </colors>
  <images>
  </images>
  <userTreePaths>
  </userTreePaths>
  <genome name="Full Genome" id="bioTapA" >
    <rootLongName />
    <rootDescription />
    <nodes>
      <bares>
        <bare name="OR" id="244" >
          <nodeFreeText>binding of Fur or NikR on NikR promoter follows a OR logic (delany et al., ...)</nodeFreeText>
          <simulationLogic type="AND" />
        </bare>
        <bare name="A" id="486" >
          <nodeFreeText>RpoN mutation has no effect on class III genes (activated by fliA). Therefore the activation of fliA by rpoN is questioned
 (dashed line) and an additional activator is hypothesized (A) </nodeFreeText>
          <simulationLogic type="AND" />
        </bare>
        <bare name="A" id="494" >
          <nodeFreeText>RpoN mutation has no effect on class III genes (activated by fliA). Therefore the activation of fliA by rpoN is questioned
 (dashed line) and an additional activator is hypothesized (A) </nodeFreeText>
          <simulationLogic type="AND" />
        </bare>
      </bares>
      <boxes>
        <box name="Nickel" id="118" size="8" >
          <simulationLogic type="AND" />
        </box>
        <box name="pH 5.8" id="122" >
          <simulationLogic type="AND" />
        </box>
        <box name="Other Acid response genes Group II " id="131" size="8" >
          <nodeFreeText>(Wen et al., 2009)</nodeFreeText>
          <simulationLogic type="AND" />
        </box>
        <box name="pH 2.5-4.5" id="132" >
          <nodeFreeText>from the study of Wen et al., 2009</nodeFreeText>
          <simulationLogic type="AND" />
        </box>
        <box name="pH 5.0" id="133" >
          <simulationLogic type="AND" />
        </box>
        <box name="pH 7.6" id="158" >
          <simulationLogic type="AND" />
        </box>
        <box name="pH 2.5" id="254" >
          <nodeFreeText>from the study of Wen et al., 2009</nodeFreeText>
          <simulationLogic type="AND" />
        </box>
        <box name="Other Acid response genes Group III" id="294" >
          <nodeFreeText> Wen et al., 2009</nodeFreeText>
          <simulationLogic type="AND" />
        </box>
        <box name="Other ArsSR activated genes" id="307" >
          <nodeFreeText>Data from Pflock et al., 2006; genes activated by P-ArsR

HP1286	;
HP1154	;
HP1456	;
HP1341	;
HP1331	;
HP0733	;
HP0189	;
HP1105	;
HP0890	;
HP0389	;
HP0954	;
HP0924	;
HP1466	;
HP1098	;
HP0755	;
HP0425	;
HP0875	;
HP0757	;
HP0891	;
HP0889	;
HP0426	;
HP1224	;
HP0069	;
HP0963	;
HP0380	;
HP1223	;
HP0964	;
HP1339	;
HP0824	;
HP0067	;
HP1564	;
HP0423	;
HP0240	;
HP1104	;
jhp0959	;
HP1412	;
HP0825	;
HP1022	;
HP0492	;
HP1563	;
HP0731	;
jhp1429	;
HP1187	;
HP0243	;
HP0641	;
HP1225	;
HP0106	;
HP0228	;
HP0079	;
HP0070	;
HP1191	;
HP0072	;
HP0305	;
HP0068	;
HP0071	;
HP0073	;
HP1408	;
HP1427	;
HP0118	;
HP0078	;
HP0390	;
HP0120	;
jhp1437	;
HP1238	;
HP1188	;
HP1432	;
HP0294	;
HP1192	;
HP0081	;
</nodeFreeText>
          <simulationLogic type="AND" />
        </box>
        <box name="P-ArsR repressed genes" id="309" >
          <nodeFreeText>Data from Pflock et al ., 2006;

ArsR~P repressed genes (28)
HP1289	;
HP0682	;
HP0681	;
HP0725	;
HP1174	;
HP1167	;
HP1398	;
HP1180	;
HP0686	;
HP0709	;
HP0722	;
HP1179	;
HP1527	;
HP1178	;
HP0947	;
HP1399	;
HP1130	;
HP0110	;
HP1129	;
HP1083	;
HP0788	;
HP0229	;
HP0017	;
HP0166	;
HP1526	;
HP1322	;
HP1175	;
HP1585	;
HP0689	;
</nodeFreeText>
          <simulationLogic type="AND" />
        </box>
        <box name="grpe" id="338" >
          <simulationLogic type="AND" />
        </box>
        <box name="dnaK" id="339" >
          <simulationLogic type="AND" />
        </box>
        <box name="Temperature increase" id="34" >
          <simulationLogic type="AND" />
        </box>
        <box name="cbpA" id="340" >
          <simulationLogic type="AND" />
        </box>
        <box name="HspR" id="341" >
          <simulationLogic type="AND" />
        </box>
        <box name="hrcA" id="345" >
          <simulationLogic type="AND" />
        </box>
        <box name="Helic" id="350" >
          <simulationLogic type="AND" />
        </box>
        <box name="Genes aberrantly expressed in fur mutant, after acid shock" id="373" >
          <nodeFreeText>Data of Gancz et al., 2006;  genes are indicated with their HP number and designation; 

HP0007 =Hypothetical; 
HP0009 =hopZ ;
HP0080 =Hypothetical; 
HP0119 =HypotheticaL;
HP0132 =sdaA ;
HP0133 =sdaC ;
HP0136 =bcp ;
HP0138 =Hypothetical ,
HP0161 =Hypothetical ;
HP0162 =Hypothetical ;
HP0163 =hemB ;
HP0166 =ompR ;
HP0204 =Hypothetical ;
HP0219 =Hypothetical ;
HP0220=nifS ;
HP0221=nifU ;
HP0231 =Hypothetical ;
HP0243 =napA; 
HP0281 =tgt ;
HP0294 =amiE ;
HP0309 =hypothetical ,
HP0313 =narK ;
HP0318 =Hypothetical ;
HP0373 =homC ;
HP0389 =sodB ;
HP0419 =Hypothetical ;
HP0436 =Hypothetical ;
HP0499 =pldA ;
HP0541 =cagH ;
HP0542 =cagG ;
HP0588 =oorD ;
HP 0589=oorA;
Hp0590= oorB ;
HP0591=oorC ;
HP0609 =Hypothetical ;
HP0631 =hydA ;
HP0632 =hydB ;
HP0633 =hydC; 
HP0649 =aspA ;
HP0650 =Hypothetical ;
HP0652 =serB ;
HP0653 =pfr ;
HP0664 =Hypothetical ;
HP0672 =aspB ;
HP0679 =wbpB ;
HP0685 =flip ;
HP0686 =fecA1 ;
HP0723 =ansB ;
HP0737 =pgpA ;
HP0762 =Hypothetical ;
HP0780 =Hypothetical ;
HP0804 =ribBA ;
HP0806 =Hypothetical ;
HP0807 =fecA2 ;
HP0869 =hypA ;
HP0875 =katA ;
HP0876 =frpB1 ;
HP0877 =ruvC ;
HP0879 =Hypothetical ,
HP0886 =cysS ;
HP0889 =fecD ;
HP0923 =hopK ;
HP0924 =dmpI ;
HP0926 =Hypothetical ,
HP0953 =Hypothetical ;
HP1008 =Hypothetical ;
HP1070  =Hypothetical;
HP1096=tnpA ;
HP1108 =porG ;
HP1109 =porD ;
HP1110 =porA ,
HP1111 =porB ;
HP1114 =uvrB ;
HP1158 =proC ;
HP1166 =Pgi ;
HP1174 =gluP;
HP1181=Hypothetical ;
 HP1182 =Hypothetical ;
HP1222 =dld ;
HP1227 =Hypothetical ;
HP1277 =trpA ;
HP1339 =exbB2 ;
HP1340 =exbD2 ;
HP1341 =tonB2 ;
HP1409 =Hypothetical ;
HP1432 =Hypothetical ;
HP1457 =Hypothetical ;
HP1461 =Hypothetical ;
HP1502 =Hypothetical ;
HP1516 =Hypothetical ;
HP1582=pdxJ;
HP1583= pdxA ;
HP1584 -=gcp;

</nodeFreeText>
          <simulationLogic type="AND" />
        </box>
        <box name="Genes repressed by fur at neutral pH" id="375" >
          <nodeFreeText>These genes result upregulated in fur mutant;
data of Gancz et al., 2006; 
genes are indicated by HP number and designation

HP 0261= Hypothetical; 
HP 0294= amiE;
HP0309=hypot;
HP0653=pfr;
HP0672=aspB;
HP0686=fecA1;
HP0806= hypot;
HP0807=fecA2;
HP0876=frpb1;
HP0877=ruvC;
HP0887=vacA;
HP0991=hypot;
HP1339=exbB;
HP1340=exbD;
HP1341=tonB;
HP1432=His/gln-rich metal binding protein;
HP1516=hypot;
HP1520=hypot;
HP1582=pdxJ;
HP1583=pdxA;
HP01584=gcp


</nodeFreeText>
          <simulationLogic type="AND" />
        </box>
        <box name="Genes activated by fur  at neutral pH" id="377" >
          <nodeFreeText>These genes result to be downregulated in fur mutants;
data of Gancz et al., 2006; genes are indicated by HP number and designation;


HP0588=oorD;
HP0589=oorA;
HP0591=oorC;
</nodeFreeText>
          <simulationLogic type="AND" />
        </box>
        <box name="Genes activated by apo-fur" id="379" >
          <nodeFreeText>Data of D'anielli et al., 2006</nodeFreeText>
          <simulationLogic type="AND" />
        </box>
        <box name="Genes repressed by apofur" id="380" >
          <nodeFreeText>data of D'anielli et al., 2006</nodeFreeText>
          <simulationLogic type="AND" />
        </box>
        <box name="Genes activated by holo-fur" id="381" >
          <nodeFreeText>data of d'anielli et al., 2006</nodeFreeText>
          <simulationLogic type="AND" />
        </box>
        <box name="Genes repressed by holo-fur" id="382" >
          <nodeFreeText>data of D'anielli et al., 2006</nodeFreeText>
          <simulationLogic type="AND" />
        </box>
        <box name="Other class II " id="437" size="8" >
          <nodeFreeText>data of Niehus et al., 2004: 

HP0906	hypothetical protein
HP0114	hypothetical protein
HP0295	flagellar hook associated protein 3/HAP3 (flgL )
HP0870	flagellar hook protein (flgE1 )
HP0869	hydrogenase expression/formation protein (hypA )
HP1120	hypothetical protein (operon with flgK )
HP1119	flagellar hook associated protein 1/HAP1 (flgK )
HP1076	hypothetical protein
HP1154	hypothetical protein (operon with murG )
HP1155	transferase, peptidoglycan synthesis (mur G)

effect of hrcA-hspR on these genes reported in Roncarati et al., 2007(?)</nodeFreeText>
          <simulationLogic type="AND" />
        </box>
        <box name="Other class III " id="438" size="8" >
          <nodeFreeText>niehus et al., 2004 reports that these genes have a positive input form flhA and flhF; these might be indirect 
thorught their pt-pt interactons withRpoN and fliA 
however RpoN mutation has no effect on these genes, therefore fliA must be activated by another rpoN mechanism 
mechanism (activator A in this model)

HP0472	outer membrane protein 11 (omp11 )
HP0601 	flagellinA (flaA )
HP1052	UDP-3-0-acyl N-acetylglycosamine deacetylase (envA )
HP1051	hypothetical protein (operon with envA )
effect of hrcA-hspR on these genes reported in roncarati et al., 2007(?)</nodeFreeText>
          <simulationLogic type="AND" />
        </box>
        <box name="Intermediate " id="439" size="16" >
          <nodeFreeText>flhA, flgR (not flgS) and flhF have a positive input on different genes of the itermediate class

however no effect of the RpoN mutation was observed by Niehus et al., 2004
therefore it is possible that the inputs of RpoN and fliA act through an OR logic

HP0751 (flaG2
HP0752 flagellar cap protein (fliD
HP0753 flagellar chaperone (fliS
HP0754 flagellar chaperone (fliT
HP1122 anti-sigma28 factor (flgM
HP1035 flagellar biosynthesis protein of unknown function (flhF
HP1034 ATP-binding protein (ylxH /flhG
HP1033 hypothetical protein 
HP1032 alternative sigma factor sigma28 (fliA
HP1031 flagellar motor switch protein (fliM
HP1030 FliY protein (fliY
HP1029 hypothetical protein 
HP1028 hypothetical protein 
HP1559 flagellar rod protein (flgB
HP1558 flagellar rod protein (flgC
HP1557 flagellar basal body protein (fliE
HP0166 response regulator (ompR
HP0165 histidine kinase
HP0367 hypothetical protein 
HP0366 spore coat polysaccharide biosynthesis protein C 
HP0488 hypothetical protein 
HP1440 hypothetical protein 
HP0908 flagellar hook protein homolog (flgE2
HP0907 hook assembly protein (flgD
</nodeFreeText>
          <simulationLogic type="AND" />
        </box>
        <box name="Iron" id="47" size="8" >
          <simulationLogic type="AND" />
        </box>
        <box name="Other class I" id="511" >
          <nodeFreeText>HP0019 CheW/CheY hybrid chemotaxis protein (cheV1)
HP0082 receptor protein of chemotaxis signalling system (tlpC)
HP0099 methyl accepting chemotaxis protein (tlpA)
HP0103 chemotaxis receptor (tlpB)
HP0173 flagellar biogenesis regulatory protein (fliR)

HP0246 basal body P-ring protein (flgI)
HP0325 basal body L-ring protein (flgH)
HP0326 CMP-sugar synthetase (neuA /flmD)
HP0327 (flaG1/flmH)
HP0351 basal body M-ring protein (fliF)
HP0352 flagellar motor switch protein (fliH)
HP0391 chemotaxis adaptor protein (cheW)
HP0392 receptor coupled chemotaxis histidine kinase (cheA)
HP0393 hybrid CheW-CheY chemotaxis protein (cheV3)
HP0584 flagellar motor switch protein (fliN)
HP0599 chemotaxis receptor (tlpB)
HP0616 hybrid cheW-CheY chemotaxis protein (cheV2)
HP0684 N-terminal domain of export apparatus gene (fliP')
HP0685 second part of FliP (fliP'')
HP0770 flagellar basal body protein involved in export (flhB1)
HP0815 flagellar motor protein A (motA)
HP0816 flagellar motor protein B (motB)
HP0840 flagella associated protein (flaA1)
HP1067 chemotaxis effector protein / response regulator (cheY)
HP1092 flagellar basal-body rod protein (flgG)
HP1286 putative FliZ protein (fliZ)
HP1419 flagellar basal body protein involved in export (fliQ)
HP1420 flagella-associated ATPase (fliI)
HP1462 secreted protein involved in motility 
HP1575 homolog of FlhB protein (flhB2)
HP1585 flagellar rod protein (flgG)
HP0410 flagellar sheath associated protein paralog (hpaA2)
HP0492 flagellar sheath associated protein paralog (hpaA3)
HP0797 flagellar sheath associated protein (hpaA)
</nodeFreeText>
          <simulationLogic type="AND" />
        </box>
      </boxes>
      <bubbles>
        <bubble name="ph5.8 NI-NikR" id="123" >
          <nodeFreeText>Li and Zamble 2009
binding of nikR on its own promoter at ph 5.8 is nickel dependent</nodeFreeText>
          <simulationLogic type="AND" />
        </bubble>
        <bubble name="ph2.5-4.5 activated FlgS" id="134" size="8" >
          <nodeFreeText>Wen et al., 2009</nodeFreeText>
          <simulationLogic type="AND" />
        </bubble>
        <bubble name="pH5.0 activated ArsS" id="135" >
          <simulationLogic type="AND" />
        </bubble>
        <bubble name="ParsR" id="138" >
          <simulationLogic type="AND" />
        </bubble>
        <bubble name="ParsR" id="140" size="8" >
          <nodeFreeText>see note on pH2.5-4.5 effector</nodeFreeText>
          <simulationLogic type="AND" />
        </bubble>
        <bubble name="" id="159" >
          <simulationLogic type="AND" />
        </bubble>
        <bubble name="" id="163" >
          <simulationLogic type="AND" />
        </bubble>
        <bubble name="pH5.8 apo-NikR" id="173" >
          <nodeFreeText>Li and Zamble 2009</nodeFreeText>
          <simulationLogic type="AND" />
        </bubble>
        <bubble name="pH7.6 Ni-NikR" id="206" >
          <nodeFreeText>at pH 7.5 
strong binding of Ni(II)HP-NikR to UreAB, fecA3, frpB4, NixA; 
weak binding to fur, nikR, exdB
( Dosanjh et al., 2009)  </nodeFreeText>
          <simulationLogic type="AND" />
        </bubble>
        <bubble name="pH2.5 activated FlgS" id="265" size="8" >
          <nodeFreeText>Wen et al., 2009</nodeFreeText>
          <simulationLogic type="AND" />
        </bubble>
        <bubble name="P-pH2.5-4.5 effector" id="273" >
          <nodeFreeText>based on wen et la., 2009</nodeFreeText>
          <simulationLogic type="AND" />
        </bubble>
        <bubble name="P-pH2.5 effector" id="278" >
          <nodeFreeText>based on wen et al., 2009</nodeFreeText>
          <simulationLogic type="AND" />
        </bubble>
        <bubble name="GroESL" id="30" >
          <simulationLogic type="AND" />
        </bubble>
        <bubble name="ParsR" id="306" size="8" >
          <nodeFreeText>see note on pH 4.5 effector </nodeFreeText>
          <simulationLogic type="AND" />
        </bubble>
        <bubble name="HrcA" id="4" >
          <simulationLogic type="AND" />
        </bubble>
        <bubble name="apo-fur" id="401" >
          <simulationLogic type="AND" />
        </bubble>
        <bubble name="rpoN pt" id="444" size="12" >
          <nodeFreeText>FlgR activates RpoN in an enhancer-independent way (Brahmachary et al., 2004)</nodeFreeText>
          <simulationLogic type="AND" />
        </bubble>
        <bubble name="fliA pt" id="445" size="12" >
          <nodeFreeText>FlgM is an anti-sigma 28 (Colland et al., 2001)</nodeFreeText>
          <simulationLogic type="AND" />
        </bubble>
        <bubble name="P-flgR" id="450" >
          <nodeFreeText>need to integrate with Wen et al., 2009 data</nodeFreeText>
          <simulationLogic type="AND" />
        </bubble>
        <bubble name="flaA pt" id="476" >
          <nodeFreeText>rpoN ha a post-transcriptional positive input  on flaA (Niehus et al., 2004)</nodeFreeText>
          <simulationLogic type="AND" />
        </bubble>
        <bubble name="apo-NikR" id="51" >
          <simulationLogic type="AND" />
        </bubble>
        <bubble name="Holo-Fur" id="57" >
          <nodeFreeText>this node represents HoloFur</nodeFreeText>
          <simulationLogic type="AND" />
        </bubble>
        <bubble name="HspR" id="8" >
          <simulationLogic type="AND" />
        </bubble>
      </bubbles>
      <null>
        <diamond name="" id="25" size="8" >
          <simulationLogic type="AND" />
        </diamond>
      </null>
      <genes>
        <gene name="hrcA Op" id="0" >
          <nodeFreeText>NikR represses HrcA (contreras et al., 2003)</nodeFreeText>
          <simulationLogic type="AND" />
        </gene>
        <gene name="cbpA Op" id="1" >
          <nodeFreeText>NikR represses HspR (contreras et al ., 2003)</nodeFreeText>
          <simulationLogic type="AND" />
        </gene>
        <gene name="ArsR" id="128" >
          <nodeFreeText>Downstream target are based on Pflock et al., 2006;
binding of P-arsR on amiE amiF and rocF shown in the same study;

Autorepression  of P-ArsR  shown in Pflock et al., 2006;

Repression on ArsR by NikR suggested in VanVliet 2004 (review);
Repression by Fur in Danielli unpublished;
Binding of HoloFUR on ArsR promoter shown by ChIP chip by Danielli et al., 2006;
</nodeFreeText>
          <simulationLogic type="AND" />
        </gene>
        <gene name="ArsS" id="129" >
          <nodeFreeText>Binding of HoloFUR on ArsS shown by D'anielli et al., 2006 (ChIP chip)</nodeFreeText>
          <simulationLogic type="AND" />
        </gene>
        <gene name="UreAB" id="171" size="12" >
          <nodeFreeText>binding of NikR on UreA shown by Li and Zamble 2009 (pH 7.6 and pH5.8); Dosanjh et al., 2009 (ph7.5)
by Delany et al. (2005); zambelli et al., 2008

Binding of ArsR on UreA shown in Pflock et al., 2005;
 
Binding of HoloFur o UreB reported in D'anielli et al., 2006;

Regulation at pH 2.5-4.5 is shown in Wen et al., 2009 (not clear if it is due to Ars or to another effector)
</nodeFreeText>
          <simulationLogic type="AND" />
        </gene>
        <gene name="groESL Op" id="2" >
          <simulationLogic type="AND" />
        </gene>
        <gene name="carbonic anidrase" id="202" >
          <nodeFreeText>FlgS activates carbonic anidrase at pH 4.5 (wen et al., 2007)
this is not in Pflock's et al 2006 ArsR downstream target genes set  </nodeFreeText>
          <simulationLogic type="AND" />
        </gene>
        <gene name="fecA3" id="209" >
          <nodeFreeText>binding of NikR on fecA3 in Dosanjh et al., 2009

regulation in Ernst et al. 2005</nodeFreeText>
          <simulationLogic type="AND" />
        </gene>
        <gene name="frpB4" id="211" >
          <nodeFreeText>regulation shown in Ernst et al., 2005
Binding shown in Dosanjh et al., 2009</nodeFreeText>
          <simulationLogic type="AND" />
        </gene>
        <gene name="nixA" id="213" >
          <nodeFreeText>reports on regulation of nixA by nikR are not consistent:

nikR represses nixA at ph7 
Ernst et al., 2005

NikR represses Nix A (van Vliet 2004)

In excess of nickel, NikR activates NixA transcritpion (contreras 2003)
but Wolfram et al., 2006 report  that ni represses NixA transcription 


binding of NikR on NixA is strong at ph 7.5 (Dosanjh et al., 2009)
</nodeFreeText>
          <simulationLogic type="AND" />
        </gene>
        <gene name="exdB tonB" id="217" >
          <nodeFreeText>direct binding of nikR on ExdB shown by contreras et al 2003, also by footprinting by delany et al., 2005</nodeFreeText>
          <simulationLogic type="AND" />
        </gene>
        <gene name="nik ABCDE" id="227" >
          <nodeFreeText>NikR repression of nikABCDE reported in van Vliet et al., 2005</nodeFreeText>
          <simulationLogic type="AND" />
        </gene>
        <gene name="ami E" id="229" >
          <nodeFreeText>Binding of ArsR shown in Pflock et al., 2006;
Binding of fur reported in the intro of Pflock et al., 2006;
Regulation at pH 2.5-4.5 is shown in Wen et al., 2009 (not clear if it is due to Ars or to another effector)
</nodeFreeText>
          <simulationLogic type="AND" />
        </gene>
        <gene name="amiF" id="230" >
          <nodeFreeText>Binding of ArsR shown in Pflock et al., 2006</nodeFreeText>
          <simulationLogic type="AND" />
        </gene>
        <gene name="RocF" id="250" >
          <nodeFreeText>binding and repression by ArsR shown in Pflock et al., 2006;
activation at pH 2.5 shown in Wen et al., 2009; 
an effector different from ArsR is proposed here because of the different regulation (positive instead of negative);
</nodeFreeText>
          <simulationLogic type="AND" />
        </gene>
        <gene name="pH2.5-4.5 Effector" id="257" >
          <nodeFreeText>It is not clear if this is ArsR or another effector TF;
however Wen et al., 2009 have shown that the genes regulated by this effector overlap tose of ArsR only in part</nodeFreeText>
          <simulationLogic type="AND" />
        </gene>
        <gene name="Ure I" id="261" >
          <nodeFreeText>Binding of ArsR on UreI shown in pflock et al., 2005;
Regulation at pH 2.5-4.5 is shown in Wen et al., 2009 (not clear if it is due to Ars or to another effector);</nodeFreeText>
          <simulationLogic type="AND" />
        </gene>
        <gene name="pH 2.5 Effector" id="270" >
          <nodeFreeText>It is not clear from Wen et al., 2009 if this is ArsR or another TF; 
however Wen et al., 2009 have shown that the genes regulated by this effector overlap those of ArsR only in part</nodeFreeText>
          <simulationLogic type="AND" />
        </gene>
        <gene name="UreF" id="283" >
          <nodeFreeText>ArsR regulates UreF Pflock et al., 2006;
Regulation at pH 2.5 is possibly due to ArsR (Wen et al., 2009);</nodeFreeText>
          <simulationLogic type="AND" />
        </gene>
        <gene name="AnsB" id="284" >
          <simulationLogic type="AND" />
        </gene>
        <gene name="ahpC" id="285" >
          <simulationLogic type="AND" />
        </gene>
        <gene name="trxR" id="286" >
          <simulationLogic type="AND" />
        </gene>
        <gene name="pfr" id="391" >
          <nodeFreeText>
ApoFur binds and represses pfr: Iron interferes with binding of apofur to pfr (Delany et al., 2001);
binding and repression by apo-fur shown also in D'Anielli et al, 2006 (ChIP chip);</nodeFreeText>
          <simulationLogic type="AND" />
        </gene>
        <gene name="fecA2" id="392" >
          <nodeFreeText>both Holo-fur and Apo-fur bind and represses Fec A2 (d'anielli et la., 2006)</nodeFreeText>
          <simulationLogic type="AND" />
        </gene>
        <gene name="frpB1" id="397" >
          <nodeFreeText>D'anielli et al., 2006</nodeFreeText>
          <simulationLogic type="AND" />
        </gene>
        <gene name="pdxJ" id="407" >
          <nodeFreeText>Holo-fur represses pdxJ through direct binding (D'anielli et al., 2006);</nodeFreeText>
          <simulationLogic type="AND" />
        </gene>
        <gene name="rpoD (s80)" id="434" >
          <simulationLogic type="AND" />
        </gene>
        <gene name="rpoN (s54)" id="435" >
          <nodeFreeText>Holo fur binds rpoN (D'anielli et al., 2006; ChIP chip);
RpoN has sigma 80 promoter (Niehus et al., 2004 and references therein) </nodeFreeText>
          <simulationLogic type="AND" />
        </gene>
        <gene name="fliA (s28)" id="436" >
          <simulationLogic type="AND" />
        </gene>
        <gene name="flhF " id="440" >
          <nodeFreeText>regulation of rpoN on flhF is proposed in the canonical model; however no effect of rpoN mutation was observed on transcrition of flhF (Niehus et al., 2004)  </nodeFreeText>
          <simulationLogic type="AND" />
        </gene>
        <gene name="flhA" id="441" >
          <nodeFreeText>flhA has sigma 80 promoter (Niehus et al., 2004 and references therein);
flhA has a positive effect on class 3 genes (Niehus et al., 2004);
flhA has a positive effect on rpoN.. </nodeFreeText>
          <simulationLogic type="AND" />
        </gene>
        <gene name="flgS " id="442" >
          <nodeFreeText>Holo-Fur binds FlgS, as shown in D'anielli et al., 2006 </nodeFreeText>
          <simulationLogic type="AND" />
        </gene>
        <gene name="flsgR" id="443" >
          <nodeFreeText>flgR ha a positive effect on fliA, this is not mediated by  flgS (Niehus et la., 2004),
 the effect is barely below the thresshold of significance</nodeFreeText>
          <simulationLogic type="AND" />
        </gene>
        <gene name="flgM" id="446" >
          <nodeFreeText>flgM has a sigma 54 and sigma 28 promoters (niehus et la., 2004)
however no effect of rpoN mutation of flgM transcrition is reported by Niehus et al., 2004</nodeFreeText>
          <simulationLogic type="AND" />
        </gene>
        <gene name="flaA" id="470" >
          <nodeFreeText>NiKR represses flaA (contreras et al., 2003)</nodeFreeText>
          <simulationLogic type="AND" />
        </gene>
        <gene name="flaB" id="471" >
          <nodeFreeText>NikR represses flaB (contreras et al., 2003)

Binding of apoFur on flaB eported by D'anielli et al., 2006 (ChIP chip and expression levels study)

RpoN activates flaB (Niehus et l., 2004)</nodeFreeText>
          <simulationLogic type="AND" />
        </gene>
        <gene name="nikR" id="49" >
          <nodeFreeText>Nik R binds its own promoter at pH 5.8 (Li and Zamble 2009) 
 NiK R binds its own promoter at pH 7 (contreras et al, 2003) 
NikR binds its own promoter (Delany et al., 2005)

Fur binds nikR promoter in OI, OII OIII (delany et al., 2005)


</nodeFreeText>
          <simulationLogic type="AND" />
        </gene>
        <gene name="hp0958" id="490" >
          <nodeFreeText>Pereira et al., 2005 (Hp0958 prevents proteolisis of RpoN); Ryan et al., 2005</nodeFreeText>
          <simulationLogic type="AND" />
        </gene>
        <gene name="fur" id="50" >
          <nodeFreeText>NikR binds fur promoter in  opI and II (Delany et al 2005) 
binding to OpII is hypothesized to be for activation by Dosanjh et al.  (2009)

Fur+iron (holofur) binds and represses its own promoter at OII and OI (delany et al., 2003)
Fur (apofur) binds and activates its own promoter at OIII(Delany et al..2003)

HoloFur binds and represses amiE (reported by Pflock et al. 2006, in the introduction of the paper)</nodeFreeText>
          <simulationLogic type="AND" />
        </gene>
      </genes>
    </nodes>
    <links>
      <link label="" src="118" targ="159" sign="+" id="181" targPad="3" launchPad="2" />
      <link label="" src="118" targ="163" sign="+" id="184" targPad="1" launchPad="2" />
      <link label="" src="122" targ="159" sign="+" id="182" targPad="1" launchPad="2" />
      <link label="" src="122" targ="173" sign="+" id="189" targPad="0" launchPad="2" />
      <link label="" src="123" targ="171" sign="+" id="353" targPad="4" launchPad="2" targNote="1" />
      <link label="" src="123" targ="49" sign="-" id="362" targPad="0" launchPad="2" targNote="1" />
      <link label="" src="128" targ="138" sign="+" id="142" targPad="3" />
      <link label="" src="128" targ="140" sign="+" id="256" targPad="0" />
      <link label="" src="128" targ="306" sign="+" id="314" targPad="-1" />
      <link label="" src="129" targ="135" sign="+" id="137" targPad="3" />
      <link label="" src="132" targ="134" sign="+" id="143" targPad="0" launchPad="2" />
      <link label="" src="133" targ="135" sign="+" id="136" targPad="0" launchPad="2" />
      <link label="" src="134" targ="140" sign="+" id="296" targPad="3" launchPad="2" />
      <link label="" src="134" targ="273" sign="+" id="277" targPad="0" launchPad="2" />
      <link label="" src="135" targ="138" sign="+" id="139" targPad="0" launchPad="2" />
      <link label="" src="138" targ="0" sign="-" id="344" targPad="1" launchPad="1" />
      <link label="" src="138" targ="128" sign="-" id="324" targPad="2" launchPad="1" />
      <link label="" src="138" targ="171" sign="+" id="351" targPad="0" launchPad="1" targNote="1" />
      <link label="" src="138" targ="202" sign="+" id="412" targPad="2" launchPad="1" targNote="2" />
      <link label="" src="138" targ="229" sign="+" id="304" targPad="4" launchPad="1" targNote="1" />
      <link label="" src="138" targ="230" sign="+" id="305" targPad="5" launchPad="1" targNote="1" />
      <link label="" src="138" targ="250" sign="-" id="327" targPad="4" launchPad="1" targNote="1" />
      <link label="" src="138" targ="261" sign="+" id="303" targPad="3" launchPad="1" targNote="1" />
      <link label="" src="138" targ="283" sign="+" id="325" targPad="6" launchPad="1" />
      <link label="" src="138" targ="307" sign="+" id="310" targPad="3" launchPad="1" />
      <link label="" src="138" targ="309" sign="-" id="311" targPad="3" launchPad="1" />
      <link label="" src="140" targ="171" sign="+" id="302" targPad="-2" launchPad="2" />
      <link label="" src="140" targ="229" sign="+" id="300" targPad="0" launchPad="2" />
      <link label="" src="140" targ="261" sign="+" id="301" targPad="0" launchPad="2" />
      <link label="" src="158" targ="163" sign="+" id="183" targPad="3" launchPad="2" />
      <link label="" src="159" targ="123" sign="+" id="162" targPad="0" launchPad="2" />
      <link label="" src="163" targ="206" sign="+" id="329" targPad="0" launchPad="2" />
      <link label="" src="173" targ="171" sign="+" id="352" targPad="2" launchPad="2" targNote="1" />
      <link label="" src="173" targ="470" sign="-" id="505" targPad="3" launchPad="2" />
      <link label="" src="173" targ="471" sign="-" id="506" targPad="6" launchPad="2" />
      <link label="" src="2" targ="30" sign="+" id="36" targPad="1" />
      <link label="" src="206" targ="0" sign="-" id="337" targPad="0" launchPad="2" />
      <link label="" src="206" targ="1" sign="-" id="336" targPad="2" launchPad="2" />
      <link label="" src="206" targ="128" sign="-" id="334" targPad="6" launchPad="2" />
      <link label="" src="206" targ="171" sign="+" id="354" targPad="5" launchPad="2" targNote="1" />
      <link label="" src="206" targ="209" sign="-" id="210" targPad="2" launchPad="2" targNote="1" />
      <link label="" src="206" targ="211" sign="-" id="212" targPad="4" launchPad="2" targNote="1" />
      <link label="" src="206" targ="213" sign="-" id="214" targPad="4" launchPad="2" targNote="1" />
      <link label="" src="206" targ="217" sign="-" id="218" targPad="3" launchPad="2" targNote="1" />
      <link label="" src="206" targ="227" sign="-" id="228" targPad="0" launchPad="2" />
      <link label="" src="206" targ="49" sign="-" id="363" targPad="2" launchPad="2" targNote="1" />
      <link label="" src="206" targ="50" sign="-" id="226" targPad="0" launchPad="2" targNote="1" />
      <link label="" src="206" targ="50" sign="+" id="332" targPad="1" launchPad="2" targNote="1" />
      <link label="" src="213" targ="118" sign="+" id="215" targPad="0" />
      <link label="" src="25" targ="437" sign="+" id="500" targPad="-1" launchPad="3" />
      <link label="" src="25" targ="438" sign="+" id="504" targPad="0" launchPad="3" />
      <link label="" src="254" targ="265" sign="+" id="267" targPad="0" launchPad="2" />
      <link label="" src="257" targ="273" sign="+" id="274" targPad="3" />
      <link label="" src="265" targ="278" sign="+" id="279" targPad="0" launchPad="2" />
      <link label="" src="265" targ="306" sign="+" id="313" targPad="-4" launchPad="2" />
      <link label="" src="270" targ="278" sign="+" id="280" targPad="3" />
      <link label="" src="273" targ="131" sign="+" id="275" targPad="0" launchPad="2" />
      <link label="" src="273" targ="171" sign="+" id="299" targPad="-5" launchPad="2" />
      <link label="" src="273" targ="229" sign="+" id="297" targPad="1" launchPad="2" />
      <link label="" src="273" targ="261" sign="+" id="298" targPad="1" launchPad="2" />
      <link label="" src="278" targ="250" sign="+" id="359" targPad="1" launchPad="2" />
      <link label="" src="278" targ="284" sign="+" id="358" targPad="3" launchPad="2" />
      <link label="" src="278" targ="285" sign="+" id="356" targPad="2" launchPad="2" />
      <link label="" src="278" targ="286" sign="+" id="357" targPad="0" launchPad="2" />
      <link label="" src="278" targ="294" sign="+" id="355" targPad="0" launchPad="2" />
      <link label="" src="30" targ="4" sign="+" id="43" targPad="0" launchPad="3" />
      <link label="" src="30" targ="51" sign="+" id="52" targPad="0" launchPad="3" />
      <link label="" src="30" targ="8" sign="+" id="44" targPad="0" launchPad="3" />
      <link label="" src="306" targ="283" sign="+" id="315" targPad="4" launchPad="2" />
      <link label="" src="306" targ="284" sign="+" id="360" targPad="1" launchPad="2" />
      <link label="" src="34" targ="30" sign="-" id="35" targPad="0" launchPad="2" />
      <link label="" src="340" targ="8" sign="-" id="343" targPad="2" launchPad="2" />
      <link label="" src="341" targ="8" sign="+" id="342" targPad="3" />
      <link label="" src="345" targ="4" sign="+" id="346" targPad="2" />
      <link label="" src="4" targ="0" sign="-" id="21" targPad="4" launchPad="1" />
      <link label="" src="4" targ="2" sign="-" id="114" targPad="2" launchPad="1" />
      <link label="" src="4" targ="25" sign="+" id="348" targPad="0" launchPad="1" />
      <link label="" src="4" targ="446" sign="+" id="469" targPad="4" launchPad="1" />
      <link label="" src="401" targ="391" sign="-" id="403" targPad="3" launchPad="2" targNote="1" />
      <link label="" src="434" targ="435" sign="+" id="447" targPad="2" />
      <link label="" src="434" targ="441" sign="+" id="465" targPad="2" />
      <link label="" src="434" targ="442" sign="+" id="463" targPad="3" />
      <link label="" src="434" targ="443" sign="+" id="464" targPad="2" />
      <link label="" src="434" targ="511" sign="+" id="512" targPad="0" />
      <link label="" src="435" targ="444" sign="+" id="448" targPad="3" />
      <link label="" src="436" targ="445" sign="+" id="449" targPad="1" />
      <link label="" src="436" targ="446" sign="+" id="493" targPad="1" />
      <link label="" src="440" targ="444" sign="+" id="455" targPad="-1" />
      <link label="" src="440" targ="445" sign="+" id="456" targPad="-1" />
      <link label="" src="441" targ="444" sign="+" id="454" targPad="-4" />
      <link label="" src="441" targ="445" sign="+" id="457" targPad="-4" />
      <link label="" src="442" targ="134" sign="+" id="502" targPad="3" />
      <link label="" src="442" targ="265" sign="+" id="501" targPad="3" />
      <link label="" src="442" targ="450" sign="+" id="452" targPad="0" />
      <link label="" src="443" targ="439" sign="+" id="485" targPad="-12" />
      <link label="" src="443" targ="450" sign="+" id="451" targPad="3" />
      <link label="" src="444" targ="436" sign="+" id="479" targPad="4" launchPad="-3" />
      <link label="" src="444" targ="437" sign="+" id="459" targPad="0" launchPad="-3" />
      <link label="" src="444" targ="439" sign="+" id="460" targPad="-8" launchPad="-3" />
      <link label="" src="444" targ="440" sign="+" id="481" targPad="2" launchPad="-3" />
      <link label="" src="444" targ="446" sign="+" id="482" targPad="5" launchPad="-3" />
      <link label="" src="444" targ="471" sign="+" id="474" targPad="5" launchPad="-3" />
      <link label="" src="444" targ="476" sign="+" id="478" targPad="0" launchPad="-3" />
      <link label="" src="445" targ="438" sign="+" id="503" targPad="-4" launchPad="2" />
      <link label="" src="445" targ="439" sign="+" id="462" targPad="-5" launchPad="2" />
      <link label="" src="445" targ="470" sign="+" id="513" targPad="4" launchPad="2" />
      <link label="" src="446" targ="445" sign="-" id="458" targPad="-5" />
      <link label="" src="450" targ="435" sign="+" id="498" targPad="3" launchPad="2" />
      <link label="" src="47" targ="401" sign="-" id="404" targPad="1" launchPad="2" />
      <link label="" src="47" targ="57" sign="+" id="113" targPad="0" launchPad="2" />
      <link label="" src="470" targ="476" sign="+" id="477" targPad="3" />
      <link label="" src="486" targ="436" sign="+" id="487" targPad="0" launchPad="2" />
      <link label="" src="49" targ="51" sign="+" id="53" targPad="2" />
      <link label="" src="490" targ="444" sign="+" id="491" targPad="-8" />
      <link label="" src="494" targ="440" sign="+" id="495" targPad="0" launchPad="2" />
      <link label="" src="50" targ="379" sign="+" id="399" targPad="3" />
      <link label="" src="50" targ="380" sign="-" id="400" targPad="3" />
      <link label="" src="50" targ="392" sign="-" id="406" targPad="0" targNote="1" />
      <link label="" src="50" targ="401" sign="+" id="402" targPad="0" />
      <link label="" src="50" targ="471" sign="+" id="472" targPad="4" targNote="1" />
      <link label="" src="50" targ="50" sign="+" id="59" targPad="4" targNote="1" />
      <link label="" src="50" targ="57" sign="+" id="58" targPad="2" />
      <link label="" src="51" targ="123" sign="+" id="157" targPad="1" launchPad="3" />
      <link label="" src="51" targ="173" sign="+" id="188" targPad="1" launchPad="3" />
      <link label="" src="51" targ="206" sign="+" id="331" targPad="1" launchPad="3" />
      <link label="" src="57" targ="128" sign="-" id="243" targPad="1" launchPad="3" targNote="1" />
      <link label="" src="57" targ="129" id="390" targPad="3" launchPad="3" targNote="1" />
      <link label="" src="57" targ="171" id="387" targPad="6" launchPad="3" targNote="1" />
      <link label="" src="57" targ="229" sign="-" id="231" targPad="2" launchPad="3" targNote="1" />
      <link label="" src="57" targ="373" id="374" targPad="3" launchPad="3" />
      <link label="" src="57" targ="375" sign="-" id="376" targPad="3" launchPad="3" />
      <link label="" src="57" targ="377" sign="+" id="378" targPad="3" launchPad="3" />
      <link label="" src="57" targ="381" sign="+" id="384" targPad="3" launchPad="3" />
      <link label="" src="57" targ="382" sign="-" id="385" targPad="3" launchPad="3" />
      <link label="" src="57" targ="392" sign="-" id="405" targPad="1" launchPad="3" targNote="1" />
      <link label="" src="57" targ="397" sign="-" id="398" targPad="2" launchPad="3" targNote="1" />
      <link label="" src="57" targ="407" sign="-" id="408" targPad="3" launchPad="3" targNote="1" />
      <link label="" src="57" targ="435" id="497" targPad="5" launchPad="3" targNote="1" />
      <link label="" src="57" targ="442" id="496" targPad="4" launchPad="3" targNote="1" />
      <link label="" src="57" targ="49" sign="-" id="201" targPad="4" launchPad="3" targNote="1" />
      <link label="" src="57" targ="50" sign="-" id="193" targPad="2" launchPad="3" targNote="1" />
      <link label="" src="8" targ="0" sign="-" id="18" targPad="2" launchPad="1" />
      <link label="" src="8" targ="1" sign="-" id="16" targPad="4" launchPad="1" />
      <link label="" src="8" targ="2" sign="-" id="38" targPad="0" launchPad="1" />
      <link label="" src="8" targ="25" sign="+" id="349" targPad="-4" launchPad="1" />
    </links>
    <netOverlays>
    </netOverlays>
    <notes>
    </notes>
  </genome>
  <genomeInstances>
    <genomeInstance name="flagellum" id="bioTapB" >
      <longName />
      <description />
      <nodeInstances>
        <bareInstances>
          <bareInstance ref="486" instance="0" />
          <bareInstance ref="494" instance="0" />
        </bareInstances>
        <boxInstances>
          <boxInstance ref="437" instance="0" />
          <boxInstance ref="438" instance="0" />
          <boxInstance ref="439" instance="0" />
          <boxInstance ref="511" instance="0" />
        </boxInstances>
        <bubbleInstances>
          <bubbleInstance ref="444" instance="0" />
          <bubbleInstance ref="445" instance="0" />
          <bubbleInstance ref="450" instance="0" />
          <bubbleInstance ref="476" instance="0" />
        </bubbleInstances>
        <geneInstances>
          <geneInstance ref="434" instance="0" />
          <geneInstance ref="435" instance="0" />
          <geneInstance ref="436" instance="0" />
          <geneInstance ref="440" instance="0" />
          <geneInstance ref="441" instance="0" />
          <geneInstance ref="442" instance="0" />
          <geneInstance ref="443" instance="0" />
          <geneInstance ref="446" instance="0" />
          <geneInstance ref="470" instance="0" />
          <geneInstance ref="471" instance="0" />
          <geneInstance ref="490" instance="0" />
        </geneInstances>
      </nodeInstances>
      <linkInstances>
        <linkInstance src="434:0" targ="435:0" ref="447" targPad="2" launchPad="0" instance="0" />
        <linkInstance src="434:0" targ="441:0" ref="465" targPad="2" launchPad="0" instance="0" />
        <linkInstance src="434:0" targ="442:0" ref="463" targPad="3" launchPad="0" instance="0" />
        <linkInstance src="434:0" targ="443:0" ref="464" targPad="2" launchPad="0" instance="0" />
        <linkInstance src="434:0" targ="511:0" ref="512" targPad="0" launchPad="0" instance="0" />
        <linkInstance src="435:0" targ="444:0" ref="448" targPad="3" launchPad="0" instance="0" />
        <linkInstance src="436:0" targ="445:0" ref="449" targPad="1" launchPad="0" instance="0" />
        <linkInstance src="436:0" targ="446:0" ref="493" targPad="1" launchPad="0" instance="0" />
        <linkInstance src="440:0" targ="444:0" ref="455" targPad="-1" launchPad="0" instance="0" />
        <linkInstance src="440:0" targ="445:0" ref="456" targPad="-1" launchPad="0" instance="0" />
        <linkInstance src="441:0" targ="444:0" ref="454" targPad="-4" launchPad="0" instance="0" />
        <linkInstance src="441:0" targ="445:0" ref="457" targPad="-4" launchPad="0" instance="0" />
        <linkInstance src="442:0" targ="450:0" ref="452" targPad="0" launchPad="0" instance="0" />
        <linkInstance src="443:0" targ="439:0" ref="485" targPad="-12" launchPad="0" instance="0" />
        <linkInstance src="443:0" targ="450:0" ref="451" targPad="3" launchPad="0" instance="0" />
        <linkInstance src="444:0" targ="436:0" ref="479" targPad="4" launchPad="-3" instance="0" />
        <linkInstance src="444:0" targ="437:0" ref="459" targPad="0" launchPad="-3" instance="0" />
        <linkInstance src="444:0" targ="439:0" ref="460" targPad="-8" launchPad="-3" instance="0" />
        <linkInstance src="444:0" targ="440:0" ref="481" targPad="2" launchPad="-3" instance="0" />
        <linkInstance src="444:0" targ="446:0" ref="482" targPad="5" launchPad="-3" instance="0" />
        <linkInstance src="444:0" targ="471:0" ref="474" targPad="5" launchPad="-3" instance="0" />
        <linkInstance src="444:0" targ="476:0" ref="478" targPad="0" launchPad="-3" instance="0" />
        <linkInstance src="445:0" targ="438:0" ref="503" targPad="-4" launchPad="2" instance="0" />
        <linkInstance src="445:0" targ="439:0" ref="462" targPad="-5" launchPad="2" instance="0" />
        <linkInstance src="445:0" targ="470:0" ref="513" targPad="4" launchPad="2" instance="0" />
        <linkInstance src="446:0" targ="445:0" ref="458" targPad="-5" launchPad="0" instance="0" />
        <linkInstance src="450:0" targ="435:0" ref="498" targPad="3" launchPad="2" instance="0" />
        <linkInstance src="470:0" targ="476:0" ref="477" targPad="3" launchPad="0" instance="0" />
        <linkInstance src="486:0" targ="436:0" ref="487" targPad="0" launchPad="2" instance="0" />
        <linkInstance src="490:0" targ="444:0" ref="491" targPad="-8" launchPad="0" instance="0" />
        <linkInstance src="494:0" targ="440:0" ref="495" targPad="0" launchPad="2" instance="0" />
      </linkInstances>
      <groups>
        <group id="507" name="flagellum" >
          <members>
            <member ref="435:0" />
            <member ref="494:0" />
            <member ref="476:0" />
            <member ref="437:0" />
            <member ref="441:0" />
            <member ref="486:0" />
            <member ref="511:0" />
            <member ref="490:0" />
            <member ref="442:0" />
            <member ref="450:0" />
            <member ref="443:0" />
            <member ref="439:0" />
            <member ref="436:0" />
            <member ref="471:0" />
            <member ref="444:0" />
            <member ref="438:0" />
            <member ref="434:0" />
            <member ref="440:0" />
            <member ref="445:0" />
            <member ref="446:0" />
            <member ref="470:0" />
          </members>
        </group>
      </groups>
      <netOverlays>
      </netOverlays>
      <notes>
      </notes>
    </genomeInstance>
    <genomeInstance name="acid" id="bioTapD" >
      <longName />
      <description />
      <nodeInstances>
        <boxInstances>
          <boxInstance ref="131" instance="0" />
          <boxInstance ref="132" instance="0" />
          <boxInstance ref="133" instance="0" />
          <boxInstance ref="254" instance="0" />
          <boxInstance ref="294" instance="0" />
          <boxInstance ref="307" instance="0" />
          <boxInstance ref="309" instance="0" />
        </boxInstances>
        <bubbleInstances>
          <bubbleInstance ref="123" instance="0" />
          <bubbleInstance ref="134" instance="0" />
          <bubbleInstance ref="135" instance="0" />
          <bubbleInstance ref="138" instance="0" />
          <bubbleInstance ref="140" instance="0" />
          <bubbleInstance ref="173" instance="0" />
          <bubbleInstance ref="206" instance="0" />
          <bubbleInstance ref="265" instance="0" />
          <bubbleInstance ref="273" instance="0" />
          <bubbleInstance ref="278" instance="0" />
          <bubbleInstance ref="306" instance="0" />
          <bubbleInstance ref="57" instance="0" />
        </bubbleInstances>
        <geneInstances>
          <geneInstance ref="0" instance="0" />
          <geneInstance ref="128" instance="0" />
          <geneInstance ref="129" instance="0" />
          <geneInstance ref="171" instance="0" />
          <geneInstance ref="202" instance="0" />
          <geneInstance ref="229" instance="0" />
          <geneInstance ref="230" instance="0" />
          <geneInstance ref="250" instance="0" />
          <geneInstance ref="257" instance="0" />
          <geneInstance ref="261" instance="0" />
          <geneInstance ref="270" instance="0" />
          <geneInstance ref="283" instance="0" />
          <geneInstance ref="284" instance="0" />
          <geneInstance ref="285" instance="0" />
          <geneInstance ref="286" instance="0" />
          <geneInstance ref="442" instance="0" />
        </geneInstances>
      </nodeInstances>
      <linkInstances>
        <linkInstance src="123:0" targ="171:0" ref="353" targPad="4" launchPad="2" instance="0" />
        <linkInstance src="128:0" targ="138:0" ref="142" targPad="3" launchPad="0" instance="0" />
        <linkInstance src="128:0" targ="140:0" ref="256" targPad="0" launchPad="0" instance="0" />
        <linkInstance src="128:0" targ="306:0" ref="314" targPad="-1" launchPad="0" instance="0" />
        <linkInstance src="129:0" targ="135:0" ref="137" targPad="3" launchPad="0" instance="0" />
        <linkInstance src="132:0" targ="134:0" ref="143" targPad="0" launchPad="2" instance="0" />
        <linkInstance src="133:0" targ="135:0" ref="136" targPad="0" launchPad="2" instance="0" />
        <linkInstance src="134:0" targ="140:0" ref="296" targPad="3" launchPad="2" instance="0" />
        <linkInstance src="134:0" targ="273:0" ref="277" targPad="0" launchPad="2" instance="0" />
        <linkInstance src="135:0" targ="138:0" ref="139" targPad="0" launchPad="2" instance="0" />
        <linkInstance src="138:0" targ="0:0" ref="344" targPad="1" launchPad="1" instance="0" />
        <linkInstance src="138:0" targ="128:0" ref="324" targPad="2" launchPad="1" instance="0" />
        <linkInstance src="138:0" targ="171:0" ref="351" targPad="0" launchPad="1" instance="0" />
        <linkInstance src="138:0" targ="202:0" ref="412" targPad="2" launchPad="1" instance="0" />
        <linkInstance src="138:0" targ="229:0" ref="304" targPad="4" launchPad="1" instance="0" />
        <linkInstance src="138:0" targ="230:0" ref="305" targPad="5" launchPad="1" instance="0" />
        <linkInstance src="138:0" targ="250:0" ref="327" targPad="4" launchPad="1" instance="0" />
        <linkInstance src="138:0" targ="261:0" ref="303" targPad="3" launchPad="1" instance="0" />
        <linkInstance src="138:0" targ="283:0" ref="325" targPad="6" launchPad="1" instance="0" />
        <linkInstance src="138:0" targ="307:0" ref="310" targPad="3" launchPad="1" instance="0" />
        <linkInstance src="138:0" targ="309:0" ref="311" targPad="3" launchPad="1" instance="0" />
        <linkInstance src="140:0" targ="171:0" ref="302" targPad="-2" launchPad="2" instance="0" />
        <linkInstance src="140:0" targ="229:0" ref="300" targPad="0" launchPad="2" instance="0" />
        <linkInstance src="140:0" targ="261:0" ref="301" targPad="0" launchPad="2" instance="0" />
        <linkInstance src="173:0" targ="171:0" ref="352" targPad="2" launchPad="2" instance="0" />
        <linkInstance src="206:0" targ="171:0" ref="354" targPad="5" launchPad="2" instance="0" />
        <linkInstance src="254:0" targ="265:0" ref="267" targPad="0" launchPad="2" instance="0" />
        <linkInstance src="257:0" targ="273:0" ref="274" targPad="3" launchPad="0" instance="0" />
        <linkInstance src="265:0" targ="278:0" ref="279" targPad="0" launchPad="2" instance="0" />
        <linkInstance src="265:0" targ="306:0" ref="313" targPad="-4" launchPad="2" instance="0" />
        <linkInstance src="270:0" targ="278:0" ref="280" targPad="3" launchPad="0" instance="0" />
        <linkInstance src="273:0" targ="131:0" ref="275" targPad="0" launchPad="2" instance="0" />
        <linkInstance src="273:0" targ="171:0" ref="299" targPad="-5" launchPad="2" instance="0" />
        <linkInstance src="273:0" targ="229:0" ref="297" targPad="1" launchPad="2" instance="0" />
        <linkInstance src="273:0" targ="261:0" ref="298" targPad="1" launchPad="2" instance="0" />
        <linkInstance src="278:0" targ="250:0" ref="359" targPad="1" launchPad="2" instance="0" />
        <linkInstance src="278:0" targ="284:0" ref="358" targPad="3" launchPad="2" instance="0" />
        <linkInstance src="278:0" targ="285:0" ref="356" targPad="2" launchPad="2" instance="0" />
        <linkInstance src="278:0" targ="286:0" ref="357" targPad="0" launchPad="2" instance="0" />
        <linkInstance src="278:0" targ="294:0" ref="355" targPad="0" launchPad="2" instance="0" />
        <linkInstance src="306:0" targ="283:0" ref="315" targPad="4" launchPad="2" instance="0" />
        <linkInstance src="306:0" targ="284:0" ref="360" targPad="1" launchPad="2" instance="0" />
        <linkInstance src="442:0" targ="134:0" ref="502" targPad="3" launchPad="0" instance="0" />
        <linkInstance src="442:0" targ="265:0" ref="501" targPad="3" launchPad="0" instance="0" />
        <linkInstance src="57:0" targ="128:0" ref="243" targPad="1" launchPad="3" instance="0" />
        <linkInstance src="57:0" targ="129:0" ref="390" targPad="3" launchPad="3" instance="0" />
        <linkInstance src="57:0" targ="171:0" ref="387" targPad="6" launchPad="3" instance="0" />
        <linkInstance src="57:0" targ="229:0" ref="231" targPad="2" launchPad="3" instance="0" />
      </linkInstances>
      <groups>
        <group id="508" name="acid adaptation" >
          <members>
            <member ref="294:0" />
            <member ref="135:0" />
            <member ref="132:0" />
            <member ref="278:0" />
            <member ref="309:0" />
            <member ref="442:0" />
            <member ref="257:0" />
            <member ref="250:0" />
            <member ref="206:0" />
            <member ref="306:0" />
            <member ref="202:0" />
            <member ref="129:0" />
            <member ref="270:0" />
            <member ref="173:0" />
            <member ref="57:0" />
            <member ref="254:0" />
            <member ref="128:0" />
            <member ref="0:0" />
            <member ref="123:0" />
            <member ref="283:0" />
            <member ref="138:0" />
            <member ref="261:0" />
            <member ref="230:0" />
            <member ref="131:0" />
            <member ref="140:0" />
            <member ref="273:0" />
            <member ref="307:0" />
            <member ref="171:0" />
            <member ref="286:0" />
            <member ref="133:0" />
            <member ref="134:0" />
            <member ref="285:0" />
            <member ref="284:0" />
            <member ref="229:0" />
            <member ref="265:0" />
          </members>
        </group>
      </groups>
      <netOverlays>
      </netOverlays>
      <notes>
      </notes>
    </genomeInstance>
    <genomeInstance name="metal origon" id="bioTapF" >
      <longName />
      <description />
      <nodeInstances>
        <bareInstances>
          <bareInstance ref="244" instance="0" />
        </bareInstances>
        <boxInstances>
          <boxInstance ref="118" instance="0" />
          <boxInstance ref="122" instance="0" />
          <boxInstance ref="158" instance="0" />
          <boxInstance ref="373" instance="0" />
          <boxInstance ref="375" instance="0" />
          <boxInstance ref="377" instance="0" />
          <boxInstance ref="379" instance="0" />
          <boxInstance ref="380" instance="0" />
          <boxInstance ref="381" instance="0" />
          <boxInstance ref="382" instance="0" />
          <boxInstance ref="47" instance="0" />
        </boxInstances>
        <bubbleInstances>
          <bubbleInstance ref="123" instance="0" />
          <bubbleInstance ref="159" instance="0" />
          <bubbleInstance ref="163" instance="0" />
          <bubbleInstance ref="173" instance="0" />
          <bubbleInstance ref="206" instance="0" />
          <bubbleInstance ref="30" instance="0" />
          <bubbleInstance ref="401" instance="0" />
          <bubbleInstance ref="51" instance="0" />
          <bubbleInstance ref="57" instance="0" />
        </bubbleInstances>
        <geneInstances>
          <geneInstance ref="0" instance="0" />
          <geneInstance ref="128" instance="0" />
          <geneInstance ref="129" instance="0" />
          <geneInstance ref="171" instance="0" />
          <geneInstance ref="1" instance="0" />
          <geneInstance ref="209" instance="0" />
          <geneInstance ref="211" instance="0" />
          <geneInstance ref="213" instance="0" />
          <geneInstance ref="217" instance="0" />
          <geneInstance ref="227" instance="0" />
          <geneInstance ref="229" instance="0" />
          <geneInstance ref="391" instance="0" />
          <geneInstance ref="392" instance="0" />
          <geneInstance ref="397" instance="0" />
          <geneInstance ref="407" instance="0" />
          <geneInstance ref="435" instance="0" />
          <geneInstance ref="442" instance="0" />
          <geneInstance ref="470" instance="0" />
          <geneInstance ref="471" instance="0" />
          <geneInstance ref="49" instance="0" />
          <geneInstance ref="50" instance="0" />
        </geneInstances>
      </nodeInstances>
      <linkInstances>
        <linkInstance src="118:0" targ="159:0" ref="181" targPad="3" launchPad="2" instance="0" />
        <linkInstance src="118:0" targ="163:0" ref="184" targPad="1" launchPad="2" instance="0" />
        <linkInstance src="122:0" targ="159:0" ref="182" targPad="1" launchPad="2" instance="0" />
        <linkInstance src="122:0" targ="173:0" ref="189" targPad="0" launchPad="2" instance="0" />
        <linkInstance src="123:0" targ="171:0" ref="353" targPad="4" launchPad="2" instance="0" />
        <linkInstance src="123:0" targ="49:0" ref="362" targPad="0" launchPad="2" instance="0" />
        <linkInstance src="158:0" targ="163:0" ref="183" targPad="3" launchPad="2" instance="0" />
        <linkInstance src="159:0" targ="123:0" ref="162" targPad="0" launchPad="2" instance="0" />
        <linkInstance src="163:0" targ="206:0" ref="329" targPad="0" launchPad="2" instance="0" />
        <linkInstance src="173:0" targ="171:0" ref="352" targPad="2" launchPad="2" instance="0" />
        <linkInstance src="173:0" targ="470:0" ref="505" targPad="3" launchPad="2" instance="0" />
        <linkInstance src="173:0" targ="471:0" ref="506" targPad="6" launchPad="2" instance="0" />
        <linkInstance src="206:0" targ="0:0" ref="337" targPad="0" launchPad="2" instance="0" />
        <linkInstance src="206:0" targ="128:0" ref="334" targPad="6" launchPad="2" instance="0" />
        <linkInstance src="206:0" targ="171:0" ref="354" targPad="5" launchPad="2" instance="0" />
        <linkInstance src="206:0" targ="1:0" ref="336" targPad="2" launchPad="2" instance="0" />
        <linkInstance src="206:0" targ="209:0" ref="210" targPad="2" launchPad="2" instance="0" />
        <linkInstance src="206:0" targ="211:0" ref="212" targPad="4" launchPad="2" instance="0" />
        <linkInstance src="206:0" targ="213:0" ref="214" targPad="4" launchPad="2" instance="0" />
        <linkInstance src="206:0" targ="217:0" ref="218" targPad="3" launchPad="2" instance="0" />
        <linkInstance src="206:0" targ="227:0" ref="228" targPad="0" launchPad="2" instance="0" />
        <linkInstance src="206:0" targ="49:0" ref="363" targPad="2" launchPad="2" instance="0" />
        <linkInstance src="206:0" targ="50:0" ref="226" targPad="0" launchPad="2" instance="0" />
        <linkInstance src="206:0" targ="50:0" ref="332" targPad="1" launchPad="2" instance="0" />
        <linkInstance src="213:0" targ="118:0" ref="215" targPad="0" launchPad="0" instance="0" />
        <linkInstance src="30:0" targ="51:0" ref="52" targPad="0" launchPad="3" instance="0" />
        <linkInstance src="401:0" targ="391:0" ref="403" targPad="3" launchPad="2" instance="0" />
        <linkInstance src="47:0" targ="401:0" ref="404" targPad="1" launchPad="2" instance="0" />
        <linkInstance src="47:0" targ="57:0" ref="113" targPad="0" launchPad="2" instance="0" />
        <linkInstance src="49:0" targ="51:0" ref="53" targPad="2" launchPad="0" instance="0" />
        <linkInstance src="50:0" targ="379:0" ref="399" targPad="3" launchPad="0" instance="0" />
        <linkInstance src="50:0" targ="380:0" ref="400" targPad="3" launchPad="0" instance="0" />
        <linkInstance src="50:0" targ="392:0" ref="406" targPad="0" launchPad="0" instance="0" />
        <linkInstance src="50:0" targ="401:0" ref="402" targPad="0" launchPad="0" instance="0" />
        <linkInstance src="50:0" targ="471:0" ref="472" targPad="4" launchPad="0" instance="0" />
        <linkInstance src="50:0" targ="50:0" ref="59" targPad="4" launchPad="0" instance="0" />
        <linkInstance src="50:0" targ="57:0" ref="58" targPad="2" launchPad="0" instance="0" />
        <linkInstance src="51:0" targ="123:0" ref="157" targPad="1" launchPad="3" instance="0" />
        <linkInstance src="51:0" targ="173:0" ref="188" targPad="1" launchPad="3" instance="0" />
        <linkInstance src="51:0" targ="206:0" ref="331" targPad="1" launchPad="3" instance="0" />
        <linkInstance src="57:0" targ="128:0" ref="243" targPad="1" launchPad="3" instance="0" />
        <linkInstance src="57:0" targ="129:0" ref="390" targPad="3" launchPad="3" instance="0" />
        <linkInstance src="57:0" targ="171:0" ref="387" targPad="6" launchPad="3" instance="0" />
        <linkInstance src="57:0" targ="229:0" ref="231" targPad="2" launchPad="3" instance="0" />
        <linkInstance src="57:0" targ="373:0" ref="374" targPad="3" launchPad="3" instance="0" />
        <linkInstance src="57:0" targ="375:0" ref="376" targPad="3" launchPad="3" instance="0" />
        <linkInstance src="57:0" targ="377:0" ref="378" targPad="3" launchPad="3" instance="0" />
        <linkInstance src="57:0" targ="381:0" ref="384" targPad="3" launchPad="3" instance="0" />
        <linkInstance src="57:0" targ="382:0" ref="385" targPad="3" launchPad="3" instance="0" />
        <linkInstance src="57:0" targ="392:0" ref="405" targPad="1" launchPad="3" instance="0" />
        <linkInstance src="57:0" targ="397:0" ref="398" targPad="2" launchPad="3" instance="0" />
        <linkInstance src="57:0" targ="407:0" ref="408" targPad="3" launchPad="3" instance="0" />
        <linkInstance src="57:0" targ="435:0" ref="497" targPad="5" launchPad="3" instance="0" />
        <linkInstance src="57:0" targ="442:0" ref="496" targPad="4" launchPad="3" instance="0" />
        <linkInstance src="57:0" targ="49:0" ref="201" targPad="4" launchPad="3" instance="0" />
        <linkInstance src="57:0" targ="50:0" ref="193" targPad="2" launchPad="3" instance="0" />
      </linkInstances>
      <groups>
        <group id="509" name="metal origon" >
          <members>
            <member ref="470:0" />
            <member ref="0:0" />
            <member ref="392:0" />
            <member ref="391:0" />
            <member ref="173:0" />
            <member ref="435:0" />
            <member ref="442:0" />
            <member ref="217:0" />
            <member ref="158:0" />
            <member ref="30:0" />
            <member ref="171:0" />
            <member ref="244:0" />
            <member ref="122:0" />
            <member ref="381:0" />
            <member ref="50:0" />
            <member ref="407:0" />
            <member ref="397:0" />
            <member ref="379:0" />
            <member ref="213:0" />
            <member ref="129:0" />
            <member ref="47:0" />
            <member ref="1:0" />
            <member ref="375:0" />
            <member ref="471:0" />
            <member ref="51:0" />
            <member ref="123:0" />
            <member ref="163:0" />
            <member ref="49:0" />
            <member ref="373:0" />
            <member ref="159:0" />
            <member ref="209:0" />
            <member ref="206:0" />
            <member ref="229:0" />
            <member ref="380:0" />
            <member ref="57:0" />
            <member ref="227:0" />
            <member ref="377:0" />
            <member ref="128:0" />
            <member ref="401:0" />
            <member ref="118:0" />
            <member ref="211:0" />
            <member ref="382:0" />
          </members>
        </group>
      </groups>
      <netOverlays>
      </netOverlays>
      <notes>
      </notes>
    </genomeInstance>
    <genomeInstance name="heat shock" id="bioTapH" >
      <longName />
      <description />
      <nodeInstances>
        <boxInstances>
          <boxInstance ref="338" instance="0" />
          <boxInstance ref="339" instance="0" />
          <boxInstance ref="340" instance="0" />
          <boxInstance ref="341" instance="0" />
          <boxInstance ref="345" instance="0" />
          <boxInstance ref="34" instance="0" />
          <boxInstance ref="350" instance="0" />
          <boxInstance ref="437" instance="0" />
          <boxInstance ref="438" instance="0" />
        </boxInstances>
        <bubbleInstances>
          <bubbleInstance ref="138" instance="0" />
          <bubbleInstance ref="206" instance="0" />
          <bubbleInstance ref="30" instance="0" />
          <bubbleInstance ref="4" instance="0" />
          <bubbleInstance ref="8" instance="0" />
        </bubbleInstances>
        <diamondInstances>
          <diamondInstance ref="25" instance="0" />
        </diamondInstances>
        <geneInstances>
          <geneInstance ref="0" instance="0" />
          <geneInstance ref="1" instance="0" />
          <geneInstance ref="2" instance="0" />
          <geneInstance ref="446" instance="0" />
        </geneInstances>
      </nodeInstances>
      <linkInstances>
        <linkInstance src="138:0" targ="0:0" ref="344" targPad="1" launchPad="1" instance="0" />
        <linkInstance src="206:0" targ="0:0" ref="337" targPad="0" launchPad="2" instance="0" />
        <linkInstance src="206:0" targ="1:0" ref="336" targPad="2" launchPad="2" instance="0" />
        <linkInstance src="25:0" targ="437:0" ref="500" targPad="-1" launchPad="3" instance="0" />
        <linkInstance src="25:0" targ="438:0" ref="504" targPad="0" launchPad="3" instance="0" />
        <linkInstance src="2:0" targ="30:0" ref="36" targPad="1" launchPad="0" instance="0" />
        <linkInstance src="30:0" targ="4:0" ref="43" targPad="0" launchPad="3" instance="0" />
        <linkInstance src="30:0" targ="8:0" ref="44" targPad="0" launchPad="3" instance="0" />
        <linkInstance src="340:0" targ="8:0" ref="343" targPad="2" launchPad="2" instance="0" />
        <linkInstance src="341:0" targ="8:0" ref="342" targPad="3" launchPad="0" instance="0" />
        <linkInstance src="345:0" targ="4:0" ref="346" targPad="2" launchPad="0" instance="0" />
        <linkInstance src="34:0" targ="30:0" ref="35" targPad="0" launchPad="2" instance="0" />
        <linkInstance src="4:0" targ="0:0" ref="21" targPad="4" launchPad="1" instance="0" />
        <linkInstance src="4:0" targ="25:0" ref="348" targPad="0" launchPad="1" instance="0" />
        <linkInstance src="4:0" targ="2:0" ref="114" targPad="2" launchPad="1" instance="0" />
        <linkInstance src="4:0" targ="446:0" ref="469" targPad="4" launchPad="1" instance="0" />
        <linkInstance src="8:0" targ="0:0" ref="18" targPad="2" launchPad="1" instance="0" />
        <linkInstance src="8:0" targ="1:0" ref="16" targPad="4" launchPad="1" instance="0" />
        <linkInstance src="8:0" targ="25:0" ref="349" targPad="-4" launchPad="1" instance="0" />
        <linkInstance src="8:0" targ="2:0" ref="38" targPad="0" launchPad="1" instance="0" />
      </linkInstances>
      <groups>
        <group id="510" name="heat shock" >
          <members>
            <member ref="0:0" />
            <member ref="138:0" />
            <member ref="350:0" />
            <member ref="4:0" />
            <member ref="30:0" />
            <member ref="345:0" />
            <member ref="446:0" />
            <member ref="341:0" />
            <member ref="437:0" />
            <member ref="1:0" />
            <member ref="438:0" />
            <member ref="8:0" />
            <member ref="34:0" />
            <member ref="206:0" />
            <member ref="339:0" />
            <member ref="2:0" />
            <member ref="338:0" />
            <member ref="25:0" />
            <member ref="340:0" />
          </members>
        </group>
      </groups>
      <netOverlays>
      </netOverlays>
      <notes>
      </notes>
    </genomeInstance>
  </genomeInstances>
  <layouts>
    <layout name="bioTapB" genome="bioTapA" type="free" >
      <layoutMetadata />
      <props>
        <nprops>
          <nprop id="0" color="EX-orange" x="7860.0" y="4260.0" orient="right" />
          <nprop id="1" color="EX-dark-cyan" x="7460.0" y="4260.0" orient="right" />
          <nprop id="118" color="EX-pale-green" x="6840.0" y="3600.0" orient="right" />
          <nprop id="122" color="EX-pale-red-orange" x="6950.0" y="3630.0" orient="right" />
          <nprop id="123" color="EX-yellow" x="6870.0" y="4110.0" orient="right" extraGrowth="horz" breakDef="9" />
          <nprop id="128" color="EX-red" x="5980.0" y="4280.0" orient="right" />
          <nprop id="129" color="EX-blue-magenta" x="6060.0" y="3960.0" orient="right" />
          <nprop id="131" color="darkGray" x="5690.0" y="4830.0" orient="right" />
          <nprop id="132" color="EX-orange" x="5690.0" y="3710.0" orient="right" />
          <nprop id="133" color="EX-green" x="6290.0" y="3710.0" orient="right" />
          <nprop id="134" color="EX-pale-blue" x="5690.0" y="3920.0" orient="right" extraGrowth="horz" breakDef="10:20" />
          <nprop id="135" color="EX-blue-magenta" x="6290.0" y="3970.0" orient="right" extraGrowth="horz" breakDef="6:16" />
          <nprop id="138" color="EX-red" x="6290.0" y="4290.0" orient="right" extraGrowth="horz" />
          <nprop id="140" color="EX-red" x="6210.0" y="4550.0" orient="right" extraGrowth="horz" />
          <nprop id="158" color="EX-red" x="6720.0" y="3630.0" orient="right" />
          <nprop id="159" color="white" x="6870.0" y="3760.0" orient="right" extraGrowth="horz" />
          <nprop id="163" color="white" x="6800.0" y="3760.0" orient="right" extraGrowth="horz" />
          <nprop id="171" color="EX-red" x="6650.0" y="5010.0" orient="right" />
          <nprop id="173" color="EX-dark-orange" x="6680.0" y="3950.0" orient="right" extraGrowth="horz" breakDef="10" />
          <nprop id="2" color="EX-green" x="8150.0" y="4450.0" orient="right" />
          <nprop id="202" color="EX-pale-blue-magenta" x="6020.0" y="5010.0" orient="right" breakDef="9" />
          <nprop id="206" color="EX-pale-yellow orange" x="6800.0" y="4020.0" orient="right" extraGrowth="horz" breakDef="9" />
          <nprop id="209" color="black" x="6770.0" y="5010.0" orient="right" />
          <nprop id="211" color="black" x="6900.0" y="4950.0" orient="right" />
          <nprop id="213" color="EX-yellow" x="7240.0" y="4860.0" orient="right" />
          <nprop id="217" color="black" x="7020.0" y="4850.0" orient="right" />
          <nprop id="227" color="black" x="7140.0" y="4950.0" orient="right" />
          <nprop id="229" color="EX-yellow-green" x="6370.0" y="5010.0" orient="right" />
          <nprop id="230" color="EX-green" x="6240.0" y="5010.0" orient="right" />
          <nprop id="244" color="black" x="6900.0" y="4290.0" orient="right" />
          <nprop id="25" color="white" x="8030.0" y="4630.0" orient="right" extraGrowth="horz" />
          <nprop id="250" color="EX-dark-gray-purple" x="5730.0" y="5110.0" orient="right" />
          <nprop id="254" color="EX-red" x="5210.0" y="3710.0" orient="right" />
          <nprop id="257" color="EX-cyan" x="5560.0" y="4230.0" orient="right" breakDef="10" />
          <nprop id="261" color="black" x="6470.0" y="5010.0" orient="right" />
          <nprop id="265" color="EX-pale-blue" x="5210.0" y="4000.0" orient="right" extraGrowth="horz" breakDef="6:16" />
          <nprop id="270" color="EX-green" x="5070.0" y="4240.0" orient="right" breakDef="7" />
          <nprop id="273" color="EX-cyan" x="5690.0" y="4240.0" orient="right" extraGrowth="horz" breakDef="12" />
          <nprop id="278" color="EX-green" x="5210.0" y="4250.0" orient="right" extraGrowth="horz" breakDef="8" />
          <nprop id="283" color="black" x="5800.0" y="5010.0" orient="right" />
          <nprop id="284" color="black" x="5630.0" y="5000.0" orient="right" />
          <nprop id="285" color="black" x="5380.0" y="5000.0" orient="right" />
          <nprop id="286" color="black" x="5510.0" y="5000.0" orient="right" />
          <nprop id="294" color="darkGray" x="5210.0" y="5130.0" orient="right" />
          <nprop id="30" color="EX-green" x="8040.0" y="3930.0" orient="right" extraGrowth="horz" />
          <nprop id="306" color="EX-red" x="5360.0" y="4550.0" orient="right" extraGrowth="horz" />
          <nprop id="307" color="darkGray" x="6570.0" y="5150.0" orient="right" />
          <nprop id="309" color="darkGray" x="6530.0" y="5240.0" orient="right" />
          <nprop id="338" color="darkGray" x="8050.0" y="4310.0" orient="right" />
          <nprop id="339" color="darkGray" x="8120.0" y="4310.0" orient="right" />
          <nprop id="34" color="darkGray" x="8040.0" y="3710.0" orient="right" />
          <nprop id="340" color="EX-red" x="7580.0" y="4300.0" orient="right" />
          <nprop id="341" color="EX-dark-cyan" x="7660.0" y="4300.0" orient="right" />
          <nprop id="345" color="EX-orange" x="7980.0" y="4310.0" orient="right" />
          <nprop id="350" color="darkGray" x="7740.0" y="4300.0" orient="right" />
          <nprop id="373" color="darkGray" x="7850.0" y="5440.0" orient="right" />
          <nprop id="375" color="darkGray" x="7730.0" y="5340.0" orient="right" />
          <nprop id="377" color="darkGray" x="7730.0" y="5240.0" orient="right" />
          <nprop id="379" color="darkGray" x="7670.0" y="4890.0" orient="right" />
          <nprop id="380" color="darkGray" x="7670.0" y="4960.0" orient="right" />
          <nprop id="381" color="darkGray" x="7670.0" y="5050.0" orient="right" />
          <nprop id="382" color="darkGray" x="7670.0" y="5140.0" orient="right" />
          <nprop id="391" color="black" x="6950.0" y="5480.0" orient="right" />
          <nprop id="392" color="black" x="6960.0" y="5160.0" orient="right" />
          <nprop id="397" color="black" x="7070.0" y="5160.0" orient="right" />
          <nprop id="4" color="EX-orange" x="7980.0" y="4230.0" orient="right" extraGrowth="horz" />
          <nprop id="401" color="white" x="6880.0" y="5340.0" orient="right" extraGrowth="horz" />
          <nprop id="407" color="black" x="7190.0" y="5160.0" orient="right" />
          <nprop id="434" color="EX-yellow-green" x="3620.0" y="4320.0" orient="right" />
          <nprop id="435" color="EX-magenta" x="4390.0" y="4330.0" orient="right" />
          <nprop id="436" color="EX-dark-red" x="4800.0" y="4500.0" orient="left" />
          <nprop id="437" color="darkGray" x="4310.0" y="5130.0" orient="right" />
          <nprop id="438" color="darkGray" x="4830.0" y="5130.0" orient="right" />
          <nprop id="439" color="darkGray" x="4580.0" y="5130.0" orient="right" />
          <nprop id="440" color="EX-pale-yellow orange" x="4870.0" y="4030.0" orient="left" />
          <nprop id="441" color="EX-red" x="4640.0" y="3950.0" orient="left" />
          <nprop id="442" color="EX-pale-blue" x="4180.0" y="3910.0" orient="right" />
          <nprop id="443" color="EX-cyan" x="4180.0" y="4030.0" orient="right" />
          <nprop id="444" color="EX-magenta" x="4560.0" y="4340.0" orient="right" hideName="true" extraGrowth="horz" />
          <nprop id="445" color="EX-dark-red" x="4670.0" y="4510.0" orient="right" hideName="true" extraGrowth="horz" />
          <nprop id="446" color="EX-medium-magenta" x="4850.0" y="4240.0" orient="left" />
          <nprop id="450" color="EX-cyan" x="4430.0" y="4040.0" orient="right" extraGrowth="horz" />
          <nprop id="47" color="EX-cyan" x="7280.0" y="3680.0" orient="right" />
          <nprop id="470" color="EX-dark-orange" x="4010.0" y="5080.0" orient="right" />
          <nprop id="471" color="black" x="3850.0" y="5080.0" orient="right" />
          <nprop id="476" color="EX-dark-orange" x="4150.0" y="5090.0" orient="right" hideName="true" extraGrowth="horz" />
          <nprop id="486" color="black" x="4880.0" y="4430.0" orient="right" />
          <nprop id="49" color="EX-yellow-orange" x="6860.0" y="4320.0" orient="right" />
          <nprop id="490" color="EX-orange" x="4190.0" y="4170.0" orient="right" />
          <nprop id="494" color="black" x="4950.0" y="3980.0" orient="right" />
          <nprop id="50" color="EX-blue" x="7130.0" y="4320.0" orient="right" />
          <nprop id="51" color="EX-yellow-orange" x="7110.0" y="4110.0" orient="right" extraGrowth="horz" />
          <nprop id="511" color="darkGray" x="3740.0" y="5130.0" orient="right" />
          <nprop id="57" color="EX-dark-cyan" x="7280.0" y="4160.0" orient="right" extraGrowth="horz" />
          <nprop id="8" color="EX-dark-cyan" x="7790.0" y="4250.0" orient="right" extraGrowth="horz" />
        </nprops>
        <lprops>
          <linkBus labelX="4880.0" labelY="3900.0" labelDir="" src="47" >
            <drawStyle color="EX-cyan" style="solid" thick="regular" />
            <segments>
              <linkSegment id="2" parent="1" strtX="7420.0" strtY="4040.0" endX="7420.0" endY="5340.0" />
              <linkSegment id="0" strtX="7280.0" strtY="4040.0" />
              <linkSegment id="1" parent="0" strtX="7280.0" strtY="4040.0" endX="7420.0" endY="4040.0" />
            </segments>
            <drops>
              <drop ref="*" connectStart="0" />
              <drop ref="113" connectStart="0" />
              <drop ref="404" connectEnd="2" />
            </drops>
          </linkBus>
          <linkBus labelX="6150.0" labelY="4290.0" labelDir="" src="4" >
            <drawStyle color="EX-orange" style="solid" thick="regular" />
            <segments>
              <linkSegment id="10" parent="9" strtX="8030.0" strtY="4430.0" endX="4970.0" endY="4420.0" />
              <linkSegment id="5" parent="0" strtX="8030.0" strtY="4230.0" endX="8180.0" endY="4230.0" />
              <linkSegment id="2" parent="1" strtX="8030.0" strtY="4160.0" endX="7910.0" endY="4160.0" />
              <linkSegment id="0" strtX="8030.0" strtY="4230.0" />
              <linkSegment id="11" parent="10" strtX="4970.0" strtY="4420.0" endX="4970.0" endY="4240.0" />
              <linkSegment id="9" parent="8" strtX="8180.0" strtY="4430.0" endX="8030.0" endY="4430.0" />
              <linkSegment id="8" parent="5" strtX="8180.0" strtY="4230.0" endX="8180.0" endY="4430.0" />
              <linkSegment id="12" parent="11" strtX="4970.0" strtY="4240.0" endX="4890.0" endY="4240.0" />
              <linkSegment id="1" parent="0" strtX="8030.0" strtY="4230.0" endX="8030.0" endY="4160.0" />
            </segments>
            <drops>
              <drop ref="*" connectStart="0" />
              <drop ref="21" connectEnd="2" />
              <drop ref="114" connectEnd="8" />
              <drop ref="348" connectEnd="9" />
              <drop ref="469" connectEnd="12" />
            </drops>
          </linkBus>
          <linkBus labelX="3230.0" labelY="3890.0" labelDir="" src="133" >
            <drawStyle color="EX-green" style="solid" thick="regular" />
            <segments>
              <linkSegment id="0" strtX="6290.0" strtY="3840.0" />
            </segments>
            <drops>
              <drop ref="*" connectStart="0" />
              <drop ref="136" connectStart="0" />
            </drops>
          </linkBus>
          <linkBus labelX="3290.0" labelY="3980.0" src="129" >
            <drawStyle color="EX-blue-magenta" style="solid" thick="regular" />
            <segments>
            </segments>
            <drops>
              <drop ref="*" />
              <drop ref="137" />
            </drops>
          </linkBus>
          <linkBus labelX="3390.0" labelY="3960.0" labelDir="" src="135" >
            <drawStyle color="EX-pale-blue-magenta" style="solid" thick="regular" />
            <segments>
            </segments>
            <drops>
              <drop ref="*" />
              <drop ref="139" />
            </drops>
          </linkBus>
          <linkBus labelX="3290.0" labelY="4160.0" labelDir="" src="128" >
            <drawStyle color="EX-red" style="solid" thick="regular" />
            <segments>
              <linkSegment id="5" parent="4" strtX="6210.0" strtY="4470.0" endX="5380.0" endY="4470.0" />
              <linkSegment id="0" parent="1" strtX="6210.0" strtY="4290.0" endX="6210.0" endY="4290.0" />
              <linkSegment id="4" parent="1" strtX="6210.0" strtY="4290.0" endX="6210.0" endY="4470.0" />
              <linkSegment id="1" strtX="6210.0" strtY="4290.0" />
            </segments>
            <drops>
              <drop ref="*" connectStart="1" />
              <drop ref="142" connectEnd="0" />
              <drop ref="256" connectEnd="4" >
                <perLinkDrawStyle extent="unique" >
                  <drawStyle color="EX-red" style="dot" />
                </perLinkDrawStyle>
              </drop>
              <drop ref="314" connectEnd="5" >
                <perLinkDrawStyle extent="unique" >
                  <drawStyle color="EX-red" style="dot" />
                </perLinkDrawStyle>
              </drop>
            </drops>
          </linkBus>
          <linkBus labelX="3890.0" labelY="3900.0" labelDir="" src="132" >
            <drawStyle color="EX-orange" style="solid" thick="regular" />
            <segments>
            </segments>
            <drops>
              <drop ref="*" />
              <drop ref="143" />
            </drops>
          </linkBus>
          <linkBus labelX="5350.0" labelY="4140.0" labelDir="" src="51" >
            <drawStyle color="EX-yellow-orange" style="solid" thick="regular" />
            <segments>
              <linkSegment id="5" parent="2" strtX="6900.0" strtY="4020.0" endX="6830.0" endY="4020.0" />
              <linkSegment id="7" parent="5" strtX="6830.0" strtY="4020.0" endX="6830.0" endY="4020.0" />
              <linkSegment id="2" parent="0" strtX="6900.0" strtY="4110.0" endX="6900.0" endY="4020.0" />
              <linkSegment id="0" strtX="6900.0" strtY="4110.0" />
              <linkSegment id="8" parent="7" strtX="6830.0" strtY="4020.0" endX="6830.0" endY="3950.0" />
            </segments>
            <drops>
              <drop ref="*" connectStart="0" />
              <drop ref="157" connectStart="0" />
              <drop ref="188" connectEnd="8" >
                <perLinkDrawStyle extent="unique" >
                  <drawStyle color="EX-yellow-orange" />
                </perLinkDrawStyle>
              </drop>
              <drop ref="331" connectEnd="7" />
            </drops>
          </linkBus>
          <linkBus labelX="5990.0" labelY="4240.0" labelDir="" src="8" >
            <drawStyle color="EX-dark-cyan" style="solid" thick="regular" />
            <segments>
              <linkSegment id="7" parent="6" strtX="7820.0" strtY="4160.0" endX="7890.0" endY="4160.0" />
              <linkSegment id="13" parent="11" strtX="7820.0" strtY="4370.0" endX="8010.0" endY="4370.0" />
              <linkSegment id="2" parent="1" strtX="7820.0" strtY="4160.0" endX="7510.0" endY="4160.0" />
              <linkSegment id="0" strtX="7820.0" strtY="4250.0" />
              <linkSegment id="11" parent="0" strtX="7820.0" strtY="4250.0" endX="7820.0" endY="4370.0" />
              <linkSegment id="14" parent="13" strtX="8010.0" strtY="4370.0" endX="8160.0" endY="4370.0" />
              <linkSegment id="6" parent="0" strtX="7820.0" strtY="4250.0" endX="7820.0" endY="4160.0" />
              <linkSegment id="1" parent="0" strtX="7820.0" strtY="4250.0" endX="7820.0" endY="4160.0" />
            </segments>
            <drops>
              <drop ref="*" connectStart="0" />
              <drop ref="16" connectEnd="2" />
              <drop ref="18" connectEnd="7" />
              <drop ref="38" connectEnd="14" />
              <drop ref="349" connectEnd="13" />
            </drops>
          </linkBus>
          <linkBus labelX="5230.0" labelY="4090.0" src="159" >
            <drawStyle color="black" style="solid" thick="regular" />
            <segments>
            </segments>
            <drops>
              <drop ref="*" />
              <drop ref="162" />
            </drops>
          </linkBus>
          <linkBus labelX="4520.0" labelY="3800.0" labelDir="" src="118" >
            <drawStyle color="EX-pale-green" style="solid" thick="regular" />
            <segments>
              <linkSegment id="0" strtX="6840.0" strtY="3760.0" />
            </segments>
            <drops>
              <drop ref="*" connectStart="0" />
              <drop ref="181" connectStart="0" />
              <drop ref="184" connectStart="0" />
            </drops>
          </linkBus>
          <linkBus labelX="4800.0" labelY="3800.0" labelDir="" src="122" >
            <drawStyle color="EX-pale-red-orange" style="solid" thick="regular" />
            <segments>
              <linkSegment id="2" parent="1" strtX="6950.0" strtY="3890.0" endX="6680.0" endY="3890.0" />
              <linkSegment id="0" strtX="6950.0" strtY="3760.0" />
              <linkSegment id="1" parent="0" strtX="6950.0" strtY="3760.0" endX="6950.0" endY="3890.0" />
            </segments>
            <drops>
              <drop ref="*" connectStart="0" />
              <drop ref="182" connectStart="0" />
              <drop ref="189" connectEnd="2" />
            </drops>
          </linkBus>
          <linkBus labelX="4190.0" labelY="3840.0" labelDir="" src="158" >
            <drawStyle color="EX-red" style="solid" thick="regular" />
            <segments>
              <linkSegment id="0" strtX="6720.0" strtY="3760.0" />
            </segments>
            <drops>
              <drop ref="*" connectStart="0" />
              <drop ref="183" connectStart="0" />
            </drops>
          </linkBus>
          <linkBus labelX="4900.0" labelY="4160.0" labelDir="" src="57" >
            <drawStyle color="EX-dark-gray-purple" style="solid" thick="regular" />
            <segments>
              <linkSegment id="3" parent="0" strtX="7160.0" strtY="4160.0" endX="6910.0" endY="4160.0" />
              <linkSegment id="7" parent="4" strtX="6400.0" strtY="4160.0" endX="6400.0" endY="4530.0" />
              <linkSegment id="18" parent="17" strtX="7440.0" strtY="4960.0" endX="7440.0" endY="5050.0" />
              <linkSegment id="38" parent="37" strtX="4450.0" strtY="3880.0" endX="4230.0" endY="3880.0" />
              <linkSegment id="0" strtX="7160.0" strtY="4160.0" />
              <linkSegment id="20" parent="19" strtX="7440.0" strtY="5140.0" endX="7440.0" endY="5240.0" />
              <linkSegment id="27" parent="26" strtX="6890.0" strtY="4530.0" endX="7440.0" endY="4530.0" />
              <linkSegment id="17" parent="16" strtX="7440.0" strtY="4890.0" endX="7440.0" endY="4960.0" />
              <linkSegment id="6" parent="4" strtX="6400.0" strtY="4160.0" endX="6000.0" endY="4160.0" />
              <linkSegment id="36" parent="35" strtX="7100.0" strtY="5140.0" endX="7230.0" endY="5140.0" />
              <linkSegment id="32" parent="26" strtX="6890.0" strtY="4530.0" endX="6890.0" endY="5140.0" />
              <linkSegment id="21" parent="7" strtX="6400.0" strtY="4530.0" endX="6720.0" endY="4530.0" />
              <linkSegment id="35" parent="34" strtX="6980.0" strtY="5140.0" endX="7100.0" endY="5140.0" />
              <linkSegment id="24" parent="23" strtX="6000.0" strtY="3880.0" endX="6100.0" endY="3880.0" />
              <linkSegment id="16" parent="27" strtX="7440.0" strtY="4530.0" endX="7440.0" endY="4890.0" />
              <linkSegment id="13" parent="20" strtX="7440.0" strtY="5240.0" endX="7440.0" endY="5340.0" />
              <linkSegment id="37" parent="23" strtX="6000.0" strtY="3880.0" endX="4450.0" endY="3880.0" />
              <linkSegment id="26" parent="21" strtX="6720.0" strtY="4530.0" endX="6890.0" endY="4530.0" />
              <linkSegment id="11" parent="13" strtX="7440.0" strtY="5340.0" endX="7440.0" endY="5440.0" />
              <linkSegment id="4" parent="3" strtX="6910.0" strtY="4160.0" endX="6400.0" endY="4160.0" />
              <linkSegment id="19" parent="18" strtX="7440.0" strtY="5050.0" endX="7440.0" endY="5140.0" />
              <linkSegment id="23" parent="6" strtX="6000.0" strtY="4160.0" endX="6000.0" endY="3880.0" />
              <linkSegment id="34" parent="32" strtX="6890.0" strtY="5140.0" endX="6980.0" endY="5140.0" />
            </segments>
            <drops>
              <drop ref="*" connectStart="0" />
              <drop ref="193" connectStart="0" />
              <drop ref="201" connectEnd="3" />
              <drop ref="231" connectEnd="7" />
              <drop ref="243" connectEnd="6" >
                <perLinkDrawStyle extent="unique" >
                  <drawStyle style="solid" />
                </perLinkDrawStyle>
              </drop>
              <drop ref="374" connectEnd="11" />
              <drop ref="376" connectEnd="13" />
              <drop ref="378" connectEnd="20" />
              <drop ref="384" connectEnd="18" />
              <drop ref="385" connectEnd="19" />
              <drop ref="387" connectEnd="21" />
              <drop ref="390" connectEnd="24" />
              <drop ref="398" connectEnd="35" />
              <drop ref="405" connectEnd="34" />
              <drop ref="408" connectEnd="36" />
              <drop ref="496" connectEnd="38" />
              <drop ref="497" connectEnd="37" />
            </drops>
          </linkBus>
          <linkBus labelX="4400.0" labelY="4200.0" labelDir="" src="206" >
            <drawStyle color="EX-pale-yellow orange" style="solid" thick="regular" />
            <segments>
              <linkSegment id="18" parent="17" strtX="6890.0" strtY="4220.0" endX="7140.0" endY="4220.0" />
              <linkSegment id="2" parent="1" strtX="6950.0" strtY="4740.0" endX="7060.0" endY="4740.0" />
              <linkSegment id="20" parent="14" strtX="7290.0" strtY="4740.0" endX="7370.0" endY="4740.0" />
              <linkSegment id="17" parent="10" strtX="6800.0" strtY="4220.0" endX="6890.0" endY="4220.0" />
              <linkSegment id="14" parent="13" strtX="7150.0" strtY="4740.0" endX="7290.0" endY="4740.0" />
              <linkSegment id="1" parent="11" strtX="6800.0" strtY="4740.0" endX="6950.0" endY="4740.0" />
              <linkSegment id="21" parent="20" strtX="7370.0" strtY="4740.0" endX="7370.0" endY="4210.0" />
              <linkSegment id="10" parent="9" strtX="6800.0" strtY="4220.0" endX="6800.0" endY="4220.0" />
              <linkSegment id="24" parent="11" strtX="6800.0" strtY="4740.0" endX="6710.0" endY="4740.0" />
              <linkSegment id="16" parent="18" strtX="7140.0" strtY="4220.0" endX="7150.0" endY="4220.0" />
              <linkSegment id="13" parent="2" strtX="7060.0" strtY="4740.0" endX="7150.0" endY="4740.0" />
              <linkSegment id="22" parent="21" strtX="7370.0" strtY="4210.0" endX="7490.0" endY="4210.0" />
              <linkSegment id="9" strtX="6800.0" strtY="4220.0" />
              <linkSegment id="11" parent="10" strtX="6800.0" strtY="4220.0" endX="6800.0" endY="4740.0" />
              <linkSegment id="19" parent="9" strtX="6800.0" strtY="4220.0" endX="6050.0" endY="4220.0" />
              <linkSegment id="23" parent="22" strtX="7490.0" strtY="4210.0" endX="7870.0" endY="4210.0" />
            </segments>
            <drops>
              <drop ref="*" connectStart="9" />
              <drop ref="210" connectEnd="11" />
              <drop ref="212" connectEnd="1" />
              <drop ref="214" connectEnd="14" />
              <drop ref="218" connectEnd="2" />
              <drop ref="226" connectEnd="18" />
              <drop ref="228" connectEnd="13" />
              <drop ref="332" connectEnd="16" >
                <perLinkDrawStyle extent="unique" >
                  <drawStyle color="EX-pale-yellow orange" style="dot" />
                </perLinkDrawStyle>
              </drop>
              <drop ref="334" connectEnd="19" >
                <perLinkDrawStyle extent="unique" >
                  <drawStyle color="EX-pale-yellow orange" style="dot" />
                </perLinkDrawStyle>
              </drop>
              <drop ref="336" connectEnd="22" />
              <drop ref="337" connectEnd="23" />
              <drop ref="354" connectEnd="24" />
              <drop ref="363" connectEnd="17" />
            </drops>
          </linkBus>
          <linkBus labelX="4980.0" labelY="3670.0" labelDir="" src="213" >
            <drawStyle color="EX-yellow" style="dot" thick="regular" />
            <segments>
              <linkSegment id="2" parent="1" strtX="7390.0" strtY="3530.0" endX="6840.0" endY="3530.0" />
              <linkSegment id="0" strtX="7390.0" strtY="4870.0" />
              <linkSegment id="1" parent="0" strtX="7390.0" strtY="4870.0" endX="7390.0" endY="3530.0" />
            </segments>
            <drops>
              <drop ref="*" connectStart="0" />
              <drop ref="215" connectEnd="2" />
            </drops>
          </linkBus>
          <linkBus labelX="3300.0" labelY="3710.0" labelDir="" src="254" >
            <drawStyle color="EX-red" style="solid" thick="regular" />
            <segments>
            </segments>
            <drops>
              <drop ref="*" />
              <drop ref="267" />
            </drops>
          </linkBus>
          <linkBus labelX="3080.0" labelY="4610.0" src="257" >
            <drawStyle color="EX-cyan" style="solid" thick="regular" />
            <segments>
            </segments>
            <drops>
              <drop ref="*" />
              <drop ref="274" />
            </drops>
          </linkBus>
          <linkBus labelX="2640.0" labelY="4450.0" labelDir="" src="273" >
            <drawStyle color="EX-cyan" style="solid" thick="regular" />
            <segments>
              <linkSegment id="10" parent="16" strtX="6390.0" strtY="4740.0" endX="6490.0" endY="4740.0" />
              <linkSegment id="16" parent="15" strtX="6050.0" strtY="4740.0" endX="6390.0" endY="4740.0" />
              <linkSegment id="13" strtX="5690.0" strtY="4320.0" />
              <linkSegment id="15" parent="12" strtX="5690.0" strtY="4740.0" endX="6050.0" endY="4740.0" />
              <linkSegment id="14" parent="10" strtX="6490.0" strtY="4740.0" endX="6610.0" endY="4740.0" />
              <linkSegment id="12" parent="13" strtX="5690.0" strtY="4320.0" endX="5690.0" endY="4740.0" />
            </segments>
            <drops>
              <drop ref="*" connectStart="13" />
              <drop ref="275" connectEnd="12" >
                <perLinkDrawStyle extent="unique" >
                  <drawStyle style="solid" />
                </perLinkDrawStyle>
              </drop>
              <drop ref="297" connectEnd="16" >
                <perLinkDrawStyle extent="unique" >
                  <drawStyle color="EX-cyan" style="dot" />
                </perLinkDrawStyle>
              </drop>
              <drop ref="298" connectEnd="10" >
                <perLinkDrawStyle extent="unique" >
                  <drawStyle color="EX-cyan" style="dot" />
                </perLinkDrawStyle>
              </drop>
              <drop ref="299" connectEnd="14" >
                <perLinkDrawStyle extent="unique" >
                  <drawStyle color="EX-cyan" style="dot" />
                </perLinkDrawStyle>
              </drop>
            </drops>
          </linkBus>
          <linkBus labelX="2640.0" labelY="4450.0" labelDir="" src="134" >
            <drawStyle color="EX-pale-blue" style="solid" thick="regular" />
            <segments>
              <linkSegment id="9" parent="8" strtX="5880.0" strtY="4140.0" endX="5880.0" endY="4550.0" />
              <linkSegment id="8" parent="1" strtX="5690.0" strtY="4140.0" endX="5880.0" endY="4140.0" />
              <linkSegment id="1" strtX="5690.0" strtY="4140.0" />
            </segments>
            <drops>
              <drop ref="*" connectStart="1" />
              <drop ref="277" connectStart="1" />
              <drop ref="296" connectEnd="9" >
                <perLinkDrawStyle extent="unique" >
                  <drawStyle style="dot" />
                </perLinkDrawStyle>
              </drop>
            </drops>
          </linkBus>
          <linkBus labelX="3300.0" labelY="3900.0" labelDir="" src="265" >
            <drawStyle color="EX-pale-blue" style="solid" thick="regular" />
            <segments>
              <linkSegment id="0" strtX="5210.0" strtY="4150.0" />
              <linkSegment id="1" parent="0" strtX="5210.0" strtY="4150.0" endX="5340.0" endY="4150.0" />
            </segments>
            <drops>
              <drop ref="*" connectStart="0" />
              <drop ref="279" connectStart="0" />
              <drop ref="313" connectEnd="1" >
                <perLinkDrawStyle extent="unique" >
                  <drawStyle color="EX-pure-blue" style="dot" />
                </perLinkDrawStyle>
              </drop>
            </drops>
          </linkBus>
          <linkBus labelX="3190.0" labelY="4170.0" src="270" >
            <drawStyle color="EX-green" style="solid" thick="regular" />
            <segments>
            </segments>
            <drops>
              <drop ref="*" />
              <drop ref="280" />
            </drops>
          </linkBus>
          <linkBus labelX="3970.0" labelY="4730.0" labelDir="" src="140" >
            <drawStyle color="EX-red" style="dot" thick="regular" />
            <segments>
              <linkSegment id="3" parent="2" strtX="6480.0" strtY="4830.0" endX="6640.0" endY="4830.0" />
              <linkSegment id="2" parent="1" strtX="6380.0" strtY="4830.0" endX="6480.0" endY="4830.0" />
              <linkSegment id="0" strtX="6210.0" strtY="4830.0" />
              <linkSegment id="1" parent="0" strtX="6210.0" strtY="4830.0" endX="6380.0" endY="4830.0" />
            </segments>
            <drops>
              <drop ref="*" connectStart="0" />
              <drop ref="300" connectEnd="1" />
              <drop ref="301" connectEnd="2" />
              <drop ref="302" connectEnd="3" />
            </drops>
          </linkBus>
          <linkBus labelX="3410.0" labelY="4110.0" labelDir="" src="138" >
            <drawStyle color="EX-red" style="solid" thick="regular" />
            <segments>
              <linkSegment id="20" parent="19" strtX="6660.0" strtY="4290.0" endX="6660.0" endY="4190.0" />
              <linkSegment id="0" parent="19" strtX="6660.0" strtY="4290.0" endX="6660.0" endY="4290.0" />
              <linkSegment id="25" parent="13" strtX="6210.0" strtY="4920.0" endX="6050.0" endY="4920.0" />
              <linkSegment id="14" parent="13" strtX="6210.0" strtY="4920.0" endX="6210.0" endY="5150.0" />
              <linkSegment id="21" parent="20" strtX="6660.0" strtY="4190.0" endX="6010.0" endY="4190.0" />
              <linkSegment id="10" parent="9" strtX="6510.0" strtY="4920.0" endX="6420.0" endY="4920.0" />
              <linkSegment id="24" parent="20" strtX="6660.0" strtY="4190.0" endX="7880.0" endY="4190.0" />
              <linkSegment id="13" parent="11" strtX="6300.0" strtY="4920.0" endX="6210.0" endY="4920.0" />
              <linkSegment id="26" parent="25" strtX="6050.0" strtY="4920.0" endX="5870.0" endY="4920.0" />
              <linkSegment id="9" parent="8" strtX="6660.0" strtY="4920.0" endX="6510.0" endY="4920.0" />
              <linkSegment id="15" parent="14" strtX="6210.0" strtY="5150.0" endX="6210.0" endY="5240.0" />
              <linkSegment id="11" parent="10" strtX="6420.0" strtY="4920.0" endX="6300.0" endY="4920.0" />
              <linkSegment id="19" strtX="6660.0" strtY="4290.0" />
              <linkSegment id="23" parent="26" strtX="5870.0" strtY="4920.0" endX="5780.0" endY="4920.0" />
              <linkSegment id="8" parent="0" strtX="6660.0" strtY="4290.0" endX="6660.0" endY="4920.0" />
            </segments>
            <drops>
              <drop ref="*" connectStart="19" />
              <drop ref="303" connectEnd="9" />
              <drop ref="304" connectEnd="10" />
              <drop ref="305" connectEnd="11" />
              <drop ref="310" connectEnd="14" />
              <drop ref="311" connectEnd="15" />
              <drop ref="324" connectEnd="21" />
              <drop ref="325" connectEnd="26" />
              <drop ref="327" connectEnd="23" />
              <drop ref="344" connectEnd="24" />
              <drop ref="351" connectEnd="8" />
              <drop ref="412" connectEnd="25" />
            </drops>
          </linkBus>
          <linkBus labelX="3450.0" labelY="4750.0" labelDir="" src="306" >
            <drawStyle color="EX-red" style="dot" thick="regular" />
            <segments>
              <linkSegment id="3" parent="2" strtX="5650.0" strtY="4870.0" endX="5850.0" endY="4870.0" />
              <linkSegment id="2" parent="0" strtX="5360.0" strtY="4870.0" endX="5650.0" endY="4870.0" />
              <linkSegment id="0" strtX="5360.0" strtY="4870.0" />
            </segments>
            <drops>
              <drop ref="*" connectStart="0" />
              <drop ref="315" connectEnd="3" />
              <drop ref="360" connectEnd="2" />
            </drops>
          </linkBus>
          <linkBus labelX="4300.0" labelY="3800.0" src="163" >
            <drawStyle color="black" style="solid" thick="regular" />
            <segments>
            </segments>
            <drops>
              <drop ref="*" />
              <drop ref="329" />
            </drops>
          </linkBus>
          <linkBus labelX="7690.0" labelY="4230.0" labelDir="" src="341" >
            <drawStyle color="EX-dark-cyan" style="solid" thick="regular" />
            <segments>
              <linkSegment id="0" strtX="7660.0" strtY="4250.0" />
            </segments>
            <drops>
              <drop ref="*" connectStart="0" />
              <drop ref="342" connectStart="0" />
            </drops>
          </linkBus>
          <linkBus labelX="7790.0" labelY="4370.0" labelDir="" src="340" >
            <drawStyle color="EX-red" style="dot" thick="regular" />
            <segments>
              <linkSegment id="0" strtX="7580.0" strtY="4370.0" />
              <linkSegment id="1" parent="0" strtX="7580.0" strtY="4370.0" endX="7790.0" endY="4370.0" />
            </segments>
            <drops>
              <drop ref="*" connectStart="0" />
              <drop ref="343" connectEnd="1" />
            </drops>
          </linkBus>
          <linkBus labelX="7920.0" labelY="4280.0" labelDir="" src="345" >
            <drawStyle color="EX-orange" style="solid" thick="regular" />
            <segments>
            </segments>
            <drops>
              <drop ref="*" />
              <drop ref="346" />
            </drops>
          </linkBus>
          <linkBus labelX="6270.0" labelY="4150.0" src="34" >
            <drawStyle color="black" style="solid" thick="regular" />
            <segments>
            </segments>
            <drops>
              <drop ref="*" />
              <drop ref="35" />
            </drops>
          </linkBus>
          <linkBus labelX="6650.0" labelY="3980.0" labelDir="" src="173" >
            <drawStyle color="EX-dark-orange" style="solid" thick="regular" />
            <segments>
              <linkSegment id="2" parent="1" strtX="4050.0" strtY="4800.0" endX="3920.0" endY="4800.0" />
              <linkSegment id="0" strtX="6680.0" strtY="4800.0" />
              <linkSegment id="1" parent="0" strtX="6680.0" strtY="4800.0" endX="4050.0" endY="4800.0" />
            </segments>
            <drops>
              <drop ref="*" connectStart="0" />
              <drop ref="352" connectStart="0" />
              <drop ref="505" connectEnd="1" />
              <drop ref="506" connectEnd="2" />
            </drops>
          </linkBus>
          <linkBus labelX="5240.0" labelY="4160.0" labelDir="" src="123" >
            <drawStyle color="EX-yellow" style="solid" thick="regular" />
            <segments>
              <linkSegment id="3" parent="0" strtX="6870.0" strtY="4290.0" endX="6700.0" endY="4290.0" />
              <linkSegment id="0" strtX="6870.0" strtY="4290.0" />
            </segments>
            <drops>
              <drop ref="*" connectStart="0" />
              <drop ref="353" connectEnd="3" />
              <drop ref="362" connectStart="0" />
            </drops>
          </linkBus>
          <linkBus labelX="5180.0" labelY="4290.0" labelDir="" src="278" >
            <drawStyle color="EX-green" style="solid" thick="regular" />
            <segments>
              <linkSegment id="3" parent="2" strtX="5520.0" strtY="4920.0" endX="5670.0" endY="4920.0" />
              <linkSegment id="2" parent="1" strtX="5410.0" strtY="4920.0" endX="5520.0" endY="4920.0" />
              <linkSegment id="0" strtX="5210.0" strtY="4920.0" />
              <linkSegment id="4" parent="3" strtX="5670.0" strtY="4920.0" endX="5750.0" endY="4920.0" />
              <linkSegment id="1" parent="0" strtX="5210.0" strtY="4920.0" endX="5410.0" endY="4920.0" />
            </segments>
            <drops>
              <drop ref="*" connectStart="0" />
              <drop ref="355" connectStart="0" />
              <drop ref="356" connectEnd="1" />
              <drop ref="357" connectEnd="2" />
              <drop ref="358" connectEnd="3" >
                <perLinkDrawStyle extent="unique" >
                  <drawStyle color="EX-green" style="dot" />
                </perLinkDrawStyle>
              </drop>
              <drop ref="359" connectEnd="4" >
                <perLinkDrawStyle extent="unique" >
                  <drawStyle color="EX-green" style="dot" />
                </perLinkDrawStyle>
              </drop>
            </drops>
          </linkBus>
          <linkBus labelX="6350.0" labelY="4140.0" src="2" >
            <drawStyle color="EX-green" style="solid" thick="regular" />
            <segments>
              <linkSegment id="0" parent="1" strtX="8260.0" strtY="4460.0" endX="8260.0" endY="3930.0" />
              <linkSegment id="1" strtX="8260.0" strtY="4460.0" />
            </segments>
            <drops>
              <drop ref="*" connectStart="1" />
              <drop ref="36" connectEnd="0" />
            </drops>
          </linkBus>
          <linkBus labelX="5240.0" labelY="4300.0" labelDir="" src="50" >
            <drawStyle color="EX-blue" style="solid" thick="regular" />
            <segments>
              <linkSegment id="3" parent="2" strtX="7250.0" strtY="4220.0" endX="7180.0" endY="4220.0" />
              <linkSegment id="18" parent="10" strtX="4270.0" strtY="4600.0" endX="3900.0" endY="4600.0" />
              <linkSegment id="2" parent="0" strtX="7250.0" strtY="4330.0" endX="7250.0" endY="4220.0" />
              <linkSegment id="0" strtX="7250.0" strtY="4330.0" />
              <linkSegment id="17" parent="16" strtX="6880.0" strtY="5150.0" endX="6970.0" endY="5150.0" />
              <linkSegment id="14" parent="13" strtX="7470.0" strtY="4600.0" endX="7470.0" endY="4890.0" />
              <linkSegment id="1" parent="0" strtX="7250.0" strtY="4330.0" endX="7280.0" endY="4330.0" />
              <linkSegment id="10" parent="9" strtX="6880.0" strtY="4600.0" endX="4270.0" endY="4600.0" />
              <linkSegment id="16" parent="9" strtX="6880.0" strtY="4600.0" endX="6880.0" endY="5150.0" />
              <linkSegment id="13" parent="8" strtX="7280.0" strtY="4600.0" endX="7470.0" endY="4600.0" />
              <linkSegment id="15" parent="14" strtX="7470.0" strtY="4890.0" endX="7470.0" endY="4960.0" />
              <linkSegment id="9" parent="8" strtX="7280.0" strtY="4600.0" endX="6880.0" endY="4600.0" />
              <linkSegment id="8" parent="1" strtX="7280.0" strtY="4330.0" endX="7280.0" endY="4600.0" />
            </segments>
            <drops>
              <drop ref="*" connectStart="0" />
              <drop ref="58" connectEnd="1" />
              <drop ref="59" connectEnd="3" >
                <perLinkDrawStyle extent="unique" >
                  <drawStyle color="EX-blue" style="solid" />
                </perLinkDrawStyle>
              </drop>
              <drop ref="399" connectEnd="14" />
              <drop ref="400" connectEnd="15" />
              <drop ref="402" connectEnd="16" />
              <drop ref="406" connectEnd="17" />
              <drop ref="472" connectEnd="18" />
            </drops>
          </linkBus>
          <linkBus labelX="7000.0" labelY="5290.0" labelDir="" src="401" >
            <drawStyle color="EX-blue" style="solid" thick="regular" />
            <segments>
              <linkSegment id="0" strtX="6880.0" strtY="5420.0" />
              <linkSegment id="1" parent="0" strtX="6880.0" strtY="5420.0" endX="6990.0" endY="5420.0" />
            </segments>
            <drops>
              <drop ref="*" connectStart="0" />
              <drop ref="403" connectEnd="1" />
            </drops>
          </linkBus>
          <linkBus labelX="6120.0" labelY="4200.0" labelDir="" src="30" >
            <drawStyle color="EX-green" style="dot" thick="regular" />
            <segments>
              <linkSegment id="2" parent="1" strtX="7790.0" strtY="3930.0" endX="7110.0" endY="3930.0" />
              <linkSegment id="0" strtX="7980.0" strtY="3930.0" />
              <linkSegment id="1" parent="0" strtX="7980.0" strtY="3930.0" endX="7790.0" endY="3930.0" />
            </segments>
            <drops>
              <drop ref="*" connectStart="0" />
              <drop ref="43" connectStart="0" />
              <drop ref="44" connectEnd="1" />
              <drop ref="52" connectEnd="2" />
            </drops>
          </linkBus>
          <linkBus labelX="2540.0" labelY="4230.0" src="434" >
            <drawStyle color="EX-yellow-green" style="solid" thick="regular" />
            <segments>
              <linkSegment id="3" parent="5" strtX="4130.0" strtY="3820.0" endX="4220.0" endY="3820.0" />
              <linkSegment id="5" parent="4" strtX="4130.0" strtY="4020.0" endX="4130.0" endY="3820.0" />
              <linkSegment id="7" parent="3" strtX="4220.0" strtY="3820.0" endX="4700.0" endY="3820.0" />
              <linkSegment id="0" parent="1" strtX="4130.0" strtY="4330.0" endX="4420.0" endY="4330.0" />
              <linkSegment id="4" parent="1" strtX="4130.0" strtY="4330.0" endX="4130.0" endY="4020.0" />
              <linkSegment id="8" strtX="3740.0" strtY="4330.0" />
              <linkSegment id="6" parent="4" strtX="4130.0" strtY="4020.0" endX="4210.0" endY="4020.0" />
              <linkSegment id="1" parent="8" strtX="3740.0" strtY="4330.0" endX="4130.0" endY="4330.0" />
            </segments>
            <drops>
              <drop ref="*" connectStart="8" />
              <drop ref="447" connectEnd="0" />
              <drop ref="463" connectEnd="3" />
              <drop ref="464" connectEnd="6" />
              <drop ref="465" connectEnd="7" />
              <drop ref="512" connectStart="8" />
            </drops>
          </linkBus>
          <linkBus labelX="2600.0" labelY="4250.0" src="435" >
            <drawStyle color="EX-magenta" style="solid" thick="regular" />
            <segments>
            </segments>
            <drops>
              <drop ref="*" />
              <drop ref="448" />
            </drops>
          </linkBus>
          <linkBus labelX="3060.0" labelY="4260.0" src="436" >
            <drawStyle color="EX-dark-red" style="solid" thick="regular" />
            <segments>
              <linkSegment id="2" parent="1" strtX="4760.0" strtY="4120.0" endX="4920.0" endY="4120.0" />
              <linkSegment id="0" strtX="4760.0" strtY="4510.0" />
              <linkSegment id="1" parent="0" strtX="4760.0" strtY="4510.0" endX="4760.0" endY="4120.0" />
            </segments>
            <drops>
              <drop ref="*" connectStart="0" />
              <drop ref="449" connectStart="0" />
              <drop ref="493" connectEnd="2" />
            </drops>
          </linkBus>
          <linkBus labelX="2370.0" labelY="4050.0" labelDir="" src="443" >
            <drawStyle color="EX-cyan" style="solid" thick="regular" />
            <segments>
              <linkSegment id="2" parent="1" strtX="4360.0" strtY="4740.0" endX="4520.0" endY="4740.0" />
              <linkSegment id="0" strtX="4360.0" strtY="4040.0" />
              <linkSegment id="1" parent="0" strtX="4360.0" strtY="4040.0" endX="4360.0" endY="4740.0" />
            </segments>
            <drops>
              <drop ref="*" connectStart="0" />
              <drop ref="451" connectStart="0" />
              <drop ref="485" connectEnd="2" >
                <perLinkDrawStyle extent="unique" >
                  <drawStyle color="EX-cyan" style="dash" />
                </perLinkDrawStyle>
              </drop>
            </drops>
          </linkBus>
          <linkBus labelX="2680.0" labelY="3890.0" src="442" >
            <drawStyle color="EX-pale-blue" style="solid" thick="regular" />
            <segments>
              <linkSegment id="3" parent="2" strtX="5120.0" strtY="4000.0" endX="5140.0" endY="4000.0" />
              <linkSegment id="2" parent="1" strtX="5120.0" strtY="3920.0" endX="5120.0" endY="4000.0" />
              <linkSegment id="0" strtX="4430.0" strtY="3920.0" />
              <linkSegment id="1" parent="0" strtX="4430.0" strtY="3920.0" endX="5120.0" endY="3920.0" />
            </segments>
            <drops>
              <drop ref="*" connectStart="0" />
              <drop ref="452" connectStart="0" />
              <drop ref="501" connectEnd="3" />
              <drop ref="502" connectEnd="1" />
            </drops>
          </linkBus>
          <linkBus labelX="2720.0" labelY="3870.0" src="441" >
            <drawStyle color="EX-red" style="solid" thick="regular" />
            <segments>
              <linkSegment id="2" parent="1" strtX="4540.0" strtY="4180.0" endX="4650.0" endY="4180.0" />
              <linkSegment id="0" strtX="4540.0" strtY="3960.0" />
              <linkSegment id="1" parent="0" strtX="4540.0" strtY="3960.0" endX="4540.0" endY="4180.0" />
            </segments>
            <drops>
              <drop ref="*" connectStart="0" />
              <drop ref="454" connectEnd="1" />
              <drop ref="457" connectEnd="2" />
            </drops>
          </linkBus>
          <linkBus labelX="2750.0" labelY="4050.0" src="440" >
            <drawStyle color="EX-pale-yellow orange" style="solid" thick="regular" />
            <segments>
              <linkSegment id="2" parent="1" strtX="4580.0" strtY="4120.0" endX="4690.0" endY="4120.0" />
              <linkSegment id="0" strtX="4580.0" strtY="4040.0" />
              <linkSegment id="1" parent="0" strtX="4580.0" strtY="4040.0" endX="4580.0" endY="4120.0" />
            </segments>
            <drops>
              <drop ref="*" connectStart="0" />
              <drop ref="455" connectEnd="1" />
              <drop ref="456" connectEnd="2" />
            </drops>
          </linkBus>
          <linkBus labelX="2940.0" labelY="4190.0" src="446" >
            <drawStyle color="EX-medium-magenta" style="solid" thick="regular" />
            <segments>
              <linkSegment id="0" strtX="4710.0" strtY="4250.0" />
            </segments>
            <drops>
              <drop ref="*" connectStart="0" />
              <drop ref="458" connectStart="0" />
            </drops>
          </linkBus>
          <linkBus labelX="2530.0" labelY="4470.0" labelDir="" src="444" >
            <drawStyle color="EX-magenta" style="solid" thick="regular" />
            <segments>
              <linkSegment id="10" parent="9" strtX="4840.0" strtY="3990.0" endX="4930.0" endY="3990.0" />
              <linkSegment id="3" parent="1" strtX="4310.0" strtY="4450.0" endX="3910.0" endY="4450.0" />
              <linkSegment id="5" parent="4" strtX="3910.0" strtY="4730.0" endX="4150.0" endY="4730.0" />
              <linkSegment id="7" parent="6" strtX="4840.0" strtY="4450.0" endX="4840.0" endY="4180.0" />
              <linkSegment id="2" parent="0" strtX="4540.0" strtY="4450.0" endX="4540.0" endY="4450.0" />
              <linkSegment id="0" strtX="4540.0" strtY="4450.0" />
              <linkSegment id="11" parent="7" strtX="4840.0" strtY="4180.0" endX="4880.0" endY="4180.0" />
              <linkSegment id="9" parent="7" strtX="4840.0" strtY="4180.0" endX="4840.0" endY="3990.0" />
              <linkSegment id="4" parent="3" strtX="3910.0" strtY="4450.0" endX="3910.0" endY="4730.0" />
              <linkSegment id="6" parent="2" strtX="4540.0" strtY="4450.0" endX="4840.0" endY="4450.0" />
              <linkSegment id="1" parent="0" strtX="4540.0" strtY="4450.0" endX="4310.0" endY="4450.0" />
            </segments>
            <drops>
              <drop ref="*" connectStart="0" />
              <drop ref="459" connectEnd="1" />
              <drop ref="460" connectEnd="2" >
                <perLinkDrawStyle extent="unique" >
                  <drawStyle color="EX-magenta" style="solid" />
                </perLinkDrawStyle>
              </drop>
              <drop ref="474" connectEnd="4" />
              <drop ref="478" connectEnd="5" />
              <drop ref="479" connectEnd="6" >
                <perLinkDrawStyle extent="unique" >
                  <drawStyle color="EX-magenta" style="dash" />
                </perLinkDrawStyle>
              </drop>
              <drop ref="481" connectEnd="10" >
                <perLinkDrawStyle extent="unique" >
                  <drawStyle color="EX-magenta" style="dash" />
                </perLinkDrawStyle>
              </drop>
              <drop ref="482" connectEnd="11" >
                <perLinkDrawStyle extent="unique" >
                  <drawStyle color="EX-magenta" style="dash" />
                </perLinkDrawStyle>
              </drop>
            </drops>
          </linkBus>
          <linkBus labelX="3080.0" labelY="4470.0" labelDir="" src="445" >
            <drawStyle color="EX-dark-red" style="solid" thick="regular" />
            <segments>
              <linkSegment id="3" parent="0" strtX="4670.0" strtY="4690.0" endX="4810.0" endY="4690.0" />
              <linkSegment id="2" parent="0" strtX="4670.0" strtY="4690.0" endX="4620.0" endY="4690.0" />
              <linkSegment id="0" strtX="4670.0" strtY="4690.0" />
              <linkSegment id="4" parent="2" strtX="4620.0" strtY="4690.0" endX="4060.0" endY="4690.0" />
            </segments>
            <drops>
              <drop ref="*" connectStart="0" />
              <drop ref="462" connectEnd="2" >
                <perLinkDrawStyle extent="unique" >
                  <drawStyle style="solid" />
                </perLinkDrawStyle>
              </drop>
              <drop ref="503" connectEnd="3" />
              <drop ref="513" connectEnd="4" />
            </drops>
          </linkBus>
          <linkBus labelX="2350.0" labelY="4860.0" src="470" >
            <drawStyle color="EX-dark-orange" style="solid" thick="regular" />
            <segments>
            </segments>
            <drops>
              <drop ref="*" />
              <drop ref="477" />
            </drops>
          </linkBus>
          <linkBus labelX="3120.0" labelY="4410.0" src="486" >
            <drawStyle color="black" style="solid" thick="regular" />
            <segments>
            </segments>
            <drops>
              <drop ref="*" />
              <drop ref="487" />
            </drops>
          </linkBus>
          <linkBus labelX="2750.0" labelY="4260.0" src="490" >
            <drawStyle color="EX-orange" style="solid" thick="regular" />
            <segments>
              <linkSegment id="0" strtX="4520.0" strtY="4180.0" />
            </segments>
            <drops>
              <drop ref="*" connectStart="0" />
              <drop ref="491" connectStart="0" />
            </drops>
          </linkBus>
          <linkBus labelX="3190.0" labelY="4030.0" src="494" >
            <drawStyle color="black" style="solid" thick="regular" />
            <segments>
            </segments>
            <drops>
              <drop ref="*" />
              <drop ref="495" />
            </drops>
          </linkBus>
          <linkBus labelX="4270.0" labelY="4050.0" labelDir="" src="450" >
            <drawStyle color="EX-cyan" style="solid" thick="regular" />
            <segments>
            </segments>
            <drops>
              <drop ref="*" />
              <drop ref="498" />
            </drops>
          </linkBus>
          <linkBus labelX="4650.0" labelY="4630.0" src="25" >
            <drawStyle color="black" style="solid" thick="regular" />
            <segments>
              <linkSegment id="0" strtX="4830.0" strtY="4630.0" />
              <linkSegment id="1" parent="0" strtX="4830.0" strtY="4630.0" endX="4330.0" endY="4630.0" />
            </segments>
            <drops>
              <drop ref="*" connectStart="0" />
              <drop ref="500" connectEnd="1" />
              <drop ref="504" connectStart="0" />
            </drops>
          </linkBus>
          <linkBus labelX="5660.0" labelY="4340.0" src="49" >
            <drawStyle color="EX-yellow-orange" style="solid" thick="regular" />
            <segments>
              <linkSegment id="0" strtX="7110.0" strtY="4330.0" />
            </segments>
            <drops>
              <drop ref="*" connectStart="0" />
              <drop ref="53" connectStart="0" />
            </drops>
          </linkBus>
        </lprops>
      </props>
    </layout>
    <layout name="bioTapI" genome="bioTapH" type="free" >
      <layoutMetadata />
      <props>
        <nprops>
          <nprop id="0:0" color="EX-orange" x="5640.0" y="4910.0" orient="right" />
          <nprop id="138:0" color="EX-red" x="4980.0" y="4840.0" orient="right" extraGrowth="horz" />
          <nprop id="1:0" color="EX-dark-cyan" x="5240.0" y="4910.0" orient="right" />
          <nprop id="206:0" color="EX-pale-yellow orange" x="5130.0" y="4520.0" orient="right" extraGrowth="horz" breakDef="9" />
          <nprop id="25:0" color="white" x="5810.0" y="5280.0" orient="right" extraGrowth="horz" />
          <nprop id="2:0" color="EX-green" x="5930.0" y="5100.0" orient="right" />
          <nprop id="30:0" color="EX-green" x="5820.0" y="4580.0" orient="right" extraGrowth="horz" />
          <nprop id="338:0" color="darkGray" x="5830.0" y="4960.0" orient="right" />
          <nprop id="339:0" color="darkGray" x="5900.0" y="4960.0" orient="right" />
          <nprop id="340:0" color="EX-red" x="5360.0" y="4950.0" orient="right" />
          <nprop id="341:0" color="EX-dark-cyan" x="5440.0" y="4950.0" orient="right" />
          <nprop id="345:0" color="EX-orange" x="5760.0" y="4960.0" orient="right" />
          <nprop id="34:0" color="darkGray" x="5820.0" y="4360.0" orient="right" />
          <nprop id="350:0" color="darkGray" x="5520.0" y="4950.0" orient="right" />
          <nprop id="437:0" color="darkGray" x="4680.0" y="5600.0" orient="right" />
          <nprop id="438:0" color="darkGray" x="4900.0" y="5600.0" orient="right" />
          <nprop id="446:0" color="EX-medium-magenta" x="4720.0" y="5110.0" orient="left" />
          <nprop id="4:0" color="EX-orange" x="5760.0" y="4880.0" orient="right" extraGrowth="horz" />
          <nprop id="8:0" color="EX-dark-cyan" x="5570.0" y="4900.0" orient="right" extraGrowth="horz" />
        </nprops>
        <lprops>
          <linkBus labelX="6150.0" labelY="4290.0" labelDir="" src="4:0" >
            <drawStyle color="EX-orange" style="solid" thick="regular" />
            <segments>
              <linkSegment id="3" parent="0" strtX="5810.0" strtY="4880.0" endX="5960.0" endY="4880.0" />
              <linkSegment id="5" parent="4" strtX="5960.0" strtY="5080.0" endX="5810.0" endY="5080.0" />
              <linkSegment id="2" parent="1" strtX="5810.0" strtY="4810.0" endX="5690.0" endY="4810.0" />
              <linkSegment id="0" strtX="5810.0" strtY="4880.0" />
              <linkSegment id="4" parent="3" strtX="5960.0" strtY="4880.0" endX="5960.0" endY="5080.0" />
              <linkSegment id="6" parent="5" strtX="5810.0" strtY="5080.0" endX="4760.0" endY="5080.0" />
              <linkSegment id="1" parent="0" strtX="5810.0" strtY="4880.0" endX="5810.0" endY="4810.0" />
            </segments>
            <drops>
              <drop ref="*" connectStart="0" />
              <drop ref="21:0" connectEnd="2" />
              <drop ref="114:0" connectEnd="4" />
              <drop ref="469:0" connectEnd="6" />
              <drop ref="348:0" connectEnd="5" />
            </drops>
          </linkBus>
          <linkBus labelX="5990.0" labelY="4240.0" labelDir="" src="8:0" >
            <drawStyle color="EX-dark-cyan" style="solid" thick="regular" />
            <segments>
              <linkSegment id="3" parent="0" strtX="5600.0" strtY="4900.0" endX="5600.0" endY="5020.0" />
              <linkSegment id="5" parent="1" strtX="5600.0" strtY="4810.0" endX="5670.0" endY="4810.0" />
              <linkSegment id="2" parent="1" strtX="5600.0" strtY="4810.0" endX="5290.0" endY="4810.0" />
              <linkSegment id="0" strtX="5600.0" strtY="4900.0" />
              <linkSegment id="4" parent="3" strtX="5600.0" strtY="5020.0" endX="5790.0" endY="5020.0" />
              <linkSegment id="6" parent="4" strtX="5790.0" strtY="5020.0" endX="5940.0" endY="5020.0" />
              <linkSegment id="1" parent="0" strtX="5600.0" strtY="4900.0" endX="5600.0" endY="4810.0" />
            </segments>
            <drops>
              <drop ref="*" connectStart="0" />
              <drop ref="16:0" connectEnd="2" />
              <drop ref="349:0" connectEnd="4" />
              <drop ref="18:0" connectEnd="5" />
              <drop ref="38:0" connectEnd="6" />
            </drops>
          </linkBus>
          <linkBus labelX="4400.0" labelY="4200.0" labelDir="" src="206:0" >
            <drawStyle color="EX-pale-yellow orange" style="solid" thick="regular" />
            <segments>
              <linkSegment id="10" parent="9" strtX="5130.0" strtY="4860.0" endX="5130.0" endY="4860.0" />
              <linkSegment id="11" parent="10" strtX="5130.0" strtY="4860.0" endX="5270.0" endY="4860.0" />
              <linkSegment id="9" strtX="5130.0" strtY="4860.0" />
              <linkSegment id="23" parent="11" strtX="5270.0" strtY="4860.0" endX="5650.0" endY="4860.0" />
            </segments>
            <drops>
              <drop ref="*" connectStart="9" />
              <drop ref="336:0" connectEnd="11" />
              <drop ref="337:0" connectEnd="23" />
            </drops>
          </linkBus>
          <linkBus labelX="7690.0" labelY="4230.0" labelDir="" src="341:0" >
            <drawStyle color="EX-dark-cyan" style="solid" thick="regular" />
            <segments>
              <linkSegment id="0" strtX="5440.0" strtY="4900.0" />
            </segments>
            <drops>
              <drop ref="*" connectStart="0" />
              <drop ref="342:0" connectStart="0" />
            </drops>
          </linkBus>
          <linkBus labelX="7790.0" labelY="4370.0" labelDir="" src="340:0" >
            <drawStyle color="EX-red" style="dot" thick="regular" />
            <segments>
              <linkSegment id="0" strtX="5360.0" strtY="5020.0" />
              <linkSegment id="1" parent="0" strtX="5360.0" strtY="5020.0" endX="5570.0" endY="5020.0" />
            </segments>
            <drops>
              <drop ref="*" connectStart="0" />
              <drop ref="343:0" connectEnd="1" />
            </drops>
          </linkBus>
          <linkBus labelX="3410.0" labelY="4110.0" labelDir="" src="138:0" >
            <drawStyle color="EX-red" style="solid" thick="regular" />
            <segments>
              <linkSegment id="19" strtX="5660.0" strtY="4840.0" />
            </segments>
            <drops>
              <drop ref="*" connectStart="19" />
              <drop ref="344:0" connectStart="19" />
            </drops>
          </linkBus>
          <linkBus labelX="7920.0" labelY="4280.0" labelDir="" src="345:0" >
            <drawStyle color="EX-orange" style="solid" thick="regular" />
            <segments>
            </segments>
            <drops>
              <drop ref="*" />
              <drop ref="346:0" />
            </drops>
          </linkBus>
          <linkBus labelX="6270.0" labelY="4150.0" src="34:0" >
            <drawStyle color="black" style="solid" thick="regular" />
            <segments>
            </segments>
            <drops>
              <drop ref="*" />
              <drop ref="35:0" />
            </drops>
          </linkBus>
          <linkBus labelX="6350.0" labelY="4140.0" src="2:0" >
            <drawStyle color="EX-green" style="solid" thick="regular" />
            <segments>
              <linkSegment id="0" parent="1" strtX="6040.0" strtY="5110.0" endX="6040.0" endY="4580.0" />
              <linkSegment id="1" strtX="6040.0" strtY="5110.0" />
            </segments>
            <drops>
              <drop ref="*" connectStart="1" />
              <drop ref="36:0" connectEnd="0" />
            </drops>
          </linkBus>
          <linkBus labelX="6120.0" labelY="4200.0" labelDir="" src="30:0" >
            <drawStyle color="EX-green" style="dot" thick="regular" />
            <segments>
              <linkSegment id="0" strtX="5760.0" strtY="4580.0" />
              <linkSegment id="1" parent="0" strtX="5760.0" strtY="4580.0" endX="5570.0" endY="4580.0" />
            </segments>
            <drops>
              <drop ref="*" connectStart="0" />
              <drop ref="43:0" connectStart="0" />
              <drop ref="44:0" connectEnd="1" />
            </drops>
          </linkBus>
          <linkBus labelX="4650.0" labelY="4630.0" src="25:0" >
            <drawStyle color="black" style="solid" thick="regular" />
            <segments>
              <linkSegment id="0" strtX="4900.0" strtY="5280.0" />
              <linkSegment id="1" parent="0" strtX="4900.0" strtY="5280.0" endX="4700.0" endY="5280.0" />
            </segments>
            <drops>
              <drop ref="*" connectStart="0" />
              <drop ref="504:0" connectStart="0" />
              <drop ref="500:0" connectEnd="1" />
            </drops>
          </linkBus>
        </lprops>
        <gprops>
          <gprop id="510" color="white" inactiveColor="inactiveYellowGreen" style="autobound" layer="0" order="1" tpad="30" bpad="30" lpad="30" rpad="30" nameX="4670.0" nameY="4350.0" />
        </gprops>
      </props>
    </layout>
    <layout name="bioTapG" genome="bioTapF" type="free" >
      <layoutMetadata />
      <props>
        <nprops>
          <nprop id="0:0" color="EX-orange" x="5590.0" y="5170.0" orient="right" />
          <nprop id="118:0" color="EX-pale-green" x="4650.0" y="4510.0" orient="right" />
          <nprop id="122:0" color="EX-pale-red-orange" x="4860.0" y="4540.0" orient="right" />
          <nprop id="123:0" color="EX-yellow" x="4680.0" y="5020.0" orient="right" extraGrowth="horz" breakDef="9" />
          <nprop id="128:0" color="EX-red" x="3970.0" y="5190.0" orient="right" />
          <nprop id="129:0" color="EX-blue-magenta" x="4020.0" y="4900.0" orient="right" />
          <nprop id="158:0" color="EX-red" x="4450.0" y="4540.0" orient="right" />
          <nprop id="159:0" color="white" x="4680.0" y="4670.0" orient="right" extraGrowth="horz" />
          <nprop id="163:0" color="white" x="4610.0" y="4670.0" orient="right" extraGrowth="horz" />
          <nprop id="171:0" color="EX-red" x="4460.0" y="5920.0" orient="right" />
          <nprop id="173:0" color="EX-dark-orange" x="4490.0" y="4860.0" orient="right" extraGrowth="horz" breakDef="10" />
          <nprop id="1:0" color="EX-dark-cyan" x="5430.0" y="5170.0" orient="right" />
          <nprop id="206:0" color="EX-pale-yellow orange" x="4610.0" y="4930.0" orient="right" extraGrowth="horz" breakDef="9" />
          <nprop id="209:0" color="black" x="4580.0" y="5920.0" orient="right" />
          <nprop id="211:0" color="black" x="4710.0" y="5860.0" orient="right" />
          <nprop id="213:0" color="EX-yellow" x="5050.0" y="5770.0" orient="right" />
          <nprop id="217:0" color="black" x="4830.0" y="5760.0" orient="right" />
          <nprop id="227:0" color="black" x="4950.0" y="5860.0" orient="right" />
          <nprop id="229:0" color="EX-yellow-green" x="4180.0" y="5920.0" orient="right" />
          <nprop id="244:0" color="black" x="4710.0" y="5200.0" orient="right" />
          <nprop id="30:0" color="EX-green" x="5480.0" y="4840.0" orient="right" extraGrowth="horz" />
          <nprop id="373:0" color="darkGray" x="5660.0" y="6350.0" orient="right" />
          <nprop id="375:0" color="darkGray" x="5540.0" y="6250.0" orient="right" />
          <nprop id="377:0" color="darkGray" x="5540.0" y="6150.0" orient="right" />
          <nprop id="379:0" color="darkGray" x="5480.0" y="5800.0" orient="right" />
          <nprop id="380:0" color="darkGray" x="5480.0" y="5870.0" orient="right" />
          <nprop id="381:0" color="darkGray" x="5480.0" y="5960.0" orient="right" />
          <nprop id="382:0" color="darkGray" x="5480.0" y="6050.0" orient="right" />
          <nprop id="391:0" color="black" x="4760.0" y="6390.0" orient="right" />
          <nprop id="392:0" color="black" x="4770.0" y="6070.0" orient="right" />
          <nprop id="397:0" color="black" x="4880.0" y="6070.0" orient="right" />
          <nprop id="401:0" color="white" x="4690.0" y="6250.0" orient="right" extraGrowth="horz" />
          <nprop id="407:0" color="black" x="5000.0" y="6070.0" orient="right" />
          <nprop id="435:0" color="EX-magenta" x="3620.0" y="5200.0" orient="right" />
          <nprop id="442:0" color="EX-pale-blue" x="3550.0" y="4890.0" orient="right" />
          <nprop id="470:0" color="EX-dark-orange" x="3710.0" y="5990.0" orient="right" />
          <nprop id="471:0" color="black" x="3550.0" y="5990.0" orient="right" />
          <nprop id="47:0" color="EX-cyan" x="5090.0" y="4590.0" orient="right" />
          <nprop id="49:0" color="EX-yellow-orange" x="4670.0" y="5230.0" orient="right" />
          <nprop id="50:0" color="EX-blue" x="4940.0" y="5230.0" orient="right" />
          <nprop id="51:0" color="EX-yellow-orange" x="4920.0" y="5020.0" orient="right" extraGrowth="horz" />
          <nprop id="57:0" color="EX-dark-cyan" x="5090.0" y="5070.0" orient="right" extraGrowth="horz" />
        </nprops>
        <lprops>
          <linkBus labelX="4880.0" labelY="3900.0" labelDir="" src="47:0" >
            <drawStyle color="EX-cyan" style="solid" thick="regular" />
            <segments>
              <linkSegment id="2" parent="1" strtX="5230.0" strtY="4950.0" endX="5230.0" endY="6250.0" />
              <linkSegment id="0" strtX="5090.0" strtY="4950.0" />
              <linkSegment id="1" parent="0" strtX="5090.0" strtY="4950.0" endX="5230.0" endY="4950.0" />
            </segments>
            <drops>
              <drop ref="*" connectStart="0" />
              <drop ref="113:0" connectStart="0" />
              <drop ref="404:0" connectEnd="2" />
            </drops>
          </linkBus>
          <linkBus labelX="5350.0" labelY="4140.0" labelDir="" src="51:0" >
            <drawStyle color="EX-yellow-orange" style="solid" thick="regular" />
            <segments>
              <linkSegment id="5" parent="2" strtX="4710.0" strtY="4930.0" endX="4640.0" endY="4930.0" />
              <linkSegment id="7" parent="5" strtX="4640.0" strtY="4930.0" endX="4640.0" endY="4930.0" />
              <linkSegment id="2" parent="0" strtX="4710.0" strtY="5020.0" endX="4710.0" endY="4930.0" />
              <linkSegment id="0" strtX="4710.0" strtY="5020.0" />
              <linkSegment id="8" parent="7" strtX="4640.0" strtY="4930.0" endX="4640.0" endY="4860.0" />
            </segments>
            <drops>
              <drop ref="*" connectStart="0" />
              <drop ref="188:0" connectEnd="8" >
                <perLinkDrawStyle extent="unique" >
                  <drawStyle color="EX-yellow-orange" />
                </perLinkDrawStyle>
              </drop>
              <drop ref="331:0" connectEnd="7" />
              <drop ref="157:0" connectStart="0" />
            </drops>
          </linkBus>
          <linkBus labelX="5230.0" labelY="4090.0" src="159:0" >
            <drawStyle color="black" style="solid" thick="regular" />
            <segments>
            </segments>
            <drops>
              <drop ref="*" />
              <drop ref="162:0" />
            </drops>
          </linkBus>
          <linkBus labelX="4520.0" labelY="3800.0" labelDir="" src="118:0" >
            <drawStyle color="EX-pale-green" style="solid" thick="regular" />
            <segments>
              <linkSegment id="0" strtX="4650.0" strtY="4670.0" />
            </segments>
            <drops>
              <drop ref="*" connectStart="0" />
              <drop ref="181:0" connectStart="0" />
              <drop ref="184:0" connectStart="0" />
            </drops>
          </linkBus>
          <linkBus labelX="4800.0" labelY="3800.0" labelDir="" src="122:0" >
            <drawStyle color="EX-pale-red-orange" style="solid" thick="regular" />
            <segments>
              <linkSegment id="2" parent="1" strtX="4860.0" strtY="4800.0" endX="4490.0" endY="4800.0" />
              <linkSegment id="0" strtX="4860.0" strtY="4670.0" />
              <linkSegment id="1" parent="0" strtX="4860.0" strtY="4670.0" endX="4860.0" endY="4800.0" />
            </segments>
            <drops>
              <drop ref="*" connectStart="0" />
              <drop ref="182:0" connectStart="0" />
              <drop ref="189:0" connectEnd="2" />
            </drops>
          </linkBus>
          <linkBus labelX="4190.0" labelY="3840.0" labelDir="" src="158:0" >
            <drawStyle color="EX-red" style="solid" thick="regular" />
            <segments>
              <linkSegment id="0" strtX="4450.0" strtY="4670.0" />
            </segments>
            <drops>
              <drop ref="*" connectStart="0" />
              <drop ref="183:0" connectStart="0" />
            </drops>
          </linkBus>
          <linkBus labelX="4900.0" labelY="4160.0" labelDir="" src="57:0" >
            <drawStyle color="EX-dark-gray-purple" style="solid" thick="regular" />
            <segments>
              <linkSegment id="28" parent="27" strtX="4700.0" strtY="5440.0" endX="5250.0" endY="5440.0" />
              <linkSegment id="3" parent="0" strtX="4970.0" strtY="5070.0" endX="4720.0" endY="5070.0" />
              <linkSegment id="41" parent="40" strtX="5250.0" strtY="6250.0" endX="5250.0" endY="6350.0" />
              <linkSegment id="29" parent="28" strtX="5250.0" strtY="5440.0" endX="5250.0" endY="5800.0" />
              <linkSegment id="30" parent="29" strtX="5250.0" strtY="5800.0" endX="5250.0" endY="5870.0" />
              <linkSegment id="38" parent="31" strtX="5250.0" strtY="5960.0" endX="5250.0" endY="6050.0" />
              <linkSegment id="0" strtX="4970.0" strtY="5070.0" />
              <linkSegment id="27" parent="26" strtX="4530.0" strtY="5440.0" endX="4700.0" endY="5440.0" />
              <linkSegment id="31" parent="30" strtX="5250.0" strtY="5870.0" endX="5250.0" endY="5960.0" />
              <linkSegment id="25" parent="4" strtX="4210.0" strtY="5070.0" endX="4210.0" endY="5440.0" />
              <linkSegment id="6" parent="4" strtX="4210.0" strtY="5070.0" endX="3990.0" endY="5070.0" />
              <linkSegment id="36" parent="35" strtX="4790.0" strtY="6050.0" endX="4910.0" endY="6050.0" />
              <linkSegment id="39" parent="38" strtX="5250.0" strtY="6050.0" endX="5250.0" endY="6150.0" />
              <linkSegment id="32" parent="23" strtX="3990.0" strtY="4860.0" endX="3680.0" endY="4860.0" />
              <linkSegment id="35" parent="34" strtX="4700.0" strtY="6050.0" endX="4790.0" endY="6050.0" />
              <linkSegment id="24" parent="23" strtX="3990.0" strtY="4860.0" endX="4060.0" endY="4860.0" />
              <linkSegment id="26" parent="25" strtX="4210.0" strtY="5440.0" endX="4530.0" endY="5440.0" />
              <linkSegment id="37" parent="36" strtX="4910.0" strtY="6050.0" endX="5040.0" endY="6050.0" />
              <linkSegment id="33" parent="32" strtX="3680.0" strtY="4860.0" endX="3600.0" endY="4860.0" />
              <linkSegment id="40" parent="39" strtX="5250.0" strtY="6150.0" endX="5250.0" endY="6250.0" />
              <linkSegment id="4" parent="3" strtX="4720.0" strtY="5070.0" endX="4210.0" endY="5070.0" />
              <linkSegment id="23" parent="6" strtX="3990.0" strtY="5070.0" endX="3990.0" endY="4860.0" />
              <linkSegment id="34" parent="27" strtX="4700.0" strtY="5440.0" endX="4700.0" endY="6050.0" />
            </segments>
            <drops>
              <drop ref="*" connectStart="0" />
              <drop ref="390:0" connectEnd="24" />
              <drop ref="201:0" connectEnd="3" />
              <drop ref="384:0" connectEnd="31" />
              <drop ref="496:0" connectEnd="33" />
              <drop ref="193:0" connectStart="0" />
              <drop ref="497:0" connectEnd="32" />
              <drop ref="408:0" connectEnd="37" />
              <drop ref="378:0" connectEnd="39" />
              <drop ref="405:0" connectEnd="35" />
              <drop ref="374:0" connectEnd="41" />
              <drop ref="387:0" connectEnd="26" />
              <drop ref="376:0" connectEnd="40" />
              <drop ref="385:0" connectEnd="38" />
              <drop ref="231:0" connectEnd="25" />
              <drop ref="398:0" connectEnd="36" />
              <drop ref="243:0" connectEnd="6" >
                <perLinkDrawStyle extent="unique" >
                  <drawStyle style="solid" />
                </perLinkDrawStyle>
              </drop>
            </drops>
          </linkBus>
          <linkBus labelX="4400.0" labelY="4200.0" labelDir="" src="206:0" >
            <drawStyle color="EX-pale-yellow orange" style="solid" thick="regular" />
            <segments>
              <linkSegment id="28" parent="27" strtX="5180.0" strtY="5120.0" endX="5460.0" endY="5120.0" />
              <linkSegment id="29" parent="28" strtX="5460.0" strtY="5120.0" endX="5600.0" endY="5120.0" />
              <linkSegment id="30" parent="21" strtX="4610.0" strtY="5650.0" endX="4520.0" endY="5650.0" />
              <linkSegment id="18" parent="17" strtX="4700.0" strtY="5130.0" endX="4950.0" endY="5130.0" />
              <linkSegment id="27" parent="26" strtX="5180.0" strtY="5650.0" endX="5180.0" endY="5120.0" />
              <linkSegment id="20" parent="9" strtX="4610.0" strtY="5130.0" endX="4040.0" endY="5130.0" />
              <linkSegment id="17" parent="10" strtX="4610.0" strtY="5130.0" endX="4700.0" endY="5130.0" />
              <linkSegment id="25" parent="24" strtX="4960.0" strtY="5650.0" endX="5100.0" endY="5650.0" />
              <linkSegment id="21" parent="10" strtX="4610.0" strtY="5130.0" endX="4610.0" endY="5650.0" />
              <linkSegment id="10" parent="9" strtX="4610.0" strtY="5130.0" endX="4610.0" endY="5130.0" />
              <linkSegment id="24" parent="23" strtX="4870.0" strtY="5650.0" endX="4960.0" endY="5650.0" />
              <linkSegment id="26" parent="25" strtX="5100.0" strtY="5650.0" endX="5180.0" endY="5650.0" />
              <linkSegment id="22" parent="21" strtX="4610.0" strtY="5650.0" endX="4760.0" endY="5650.0" />
              <linkSegment id="9" strtX="4610.0" strtY="5130.0" />
              <linkSegment id="19" parent="18" strtX="4950.0" strtY="5130.0" endX="4960.0" endY="5130.0" />
              <linkSegment id="23" parent="22" strtX="4760.0" strtY="5650.0" endX="4870.0" endY="5650.0" />
            </segments>
            <drops>
              <drop ref="*" connectStart="9" />
              <drop ref="226:0" connectEnd="18" />
              <drop ref="332:0" connectEnd="19" >
                <perLinkDrawStyle extent="unique" >
                  <drawStyle color="EX-pale-yellow orange" style="dot" />
                </perLinkDrawStyle>
              </drop>
              <drop ref="363:0" connectEnd="17" />
              <drop ref="334:0" connectEnd="20" >
                <perLinkDrawStyle extent="unique" >
                  <drawStyle color="EX-pale-yellow orange" style="dot" />
                </perLinkDrawStyle>
              </drop>
              <drop ref="336:0" connectEnd="28" />
              <drop ref="337:0" connectEnd="29" />
              <drop ref="214:0" connectEnd="25" />
              <drop ref="212:0" connectEnd="22" />
              <drop ref="210:0" connectEnd="21" />
              <drop ref="354:0" connectEnd="30" />
              <drop ref="228:0" connectEnd="24" />
              <drop ref="218:0" connectEnd="23" />
            </drops>
          </linkBus>
          <linkBus labelX="4980.0" labelY="3670.0" labelDir="" src="213:0" >
            <drawStyle color="EX-yellow" style="dot" thick="regular" />
            <segments>
              <linkSegment id="2" parent="1" strtX="5200.0" strtY="4440.0" endX="4650.0" endY="4440.0" />
              <linkSegment id="0" strtX="5200.0" strtY="5780.0" />
              <linkSegment id="1" parent="0" strtX="5200.0" strtY="5780.0" endX="5200.0" endY="4440.0" />
            </segments>
            <drops>
              <drop ref="*" connectStart="0" />
              <drop ref="215:0" connectEnd="2" />
            </drops>
          </linkBus>
          <linkBus labelX="4300.0" labelY="3800.0" src="163:0" >
            <drawStyle color="black" style="solid" thick="regular" />
            <segments>
            </segments>
            <drops>
              <drop ref="*" />
              <drop ref="329:0" />
            </drops>
          </linkBus>
          <linkBus labelX="6650.0" labelY="3980.0" labelDir="" src="173:0" >
            <drawStyle color="EX-dark-orange" style="solid" thick="regular" />
            <segments>
              <linkSegment id="2" parent="1" strtX="3750.0" strtY="5710.0" endX="3620.0" endY="5710.0" />
              <linkSegment id="0" strtX="4490.0" strtY="5710.0" />
              <linkSegment id="1" parent="0" strtX="4490.0" strtY="5710.0" endX="3750.0" endY="5710.0" />
            </segments>
            <drops>
              <drop ref="*" connectStart="0" />
              <drop ref="505:0" connectEnd="1" />
              <drop ref="352:0" connectStart="0" />
              <drop ref="506:0" connectEnd="2" />
            </drops>
          </linkBus>
          <linkBus labelX="5240.0" labelY="4160.0" labelDir="" src="123:0" >
            <drawStyle color="EX-yellow" style="solid" thick="regular" />
            <segments>
              <linkSegment id="3" parent="0" strtX="4680.0" strtY="5200.0" endX="4510.0" endY="5200.0" />
              <linkSegment id="0" strtX="4680.0" strtY="5200.0" />
            </segments>
            <drops>
              <drop ref="*" connectStart="0" />
              <drop ref="353:0" connectEnd="3" />
              <drop ref="362:0" connectStart="0" />
            </drops>
          </linkBus>
          <linkBus labelX="5240.0" labelY="4300.0" labelDir="" src="50:0" >
            <drawStyle color="EX-blue" style="solid" thick="regular" />
            <segments>
              <linkSegment id="3" parent="2" strtX="5060.0" strtY="5130.0" endX="4990.0" endY="5130.0" />
              <linkSegment id="5" parent="4" strtX="5090.0" strtY="5240.0" endX="5090.0" endY="5510.0" />
              <linkSegment id="7" parent="6" strtX="4690.0" strtY="5510.0" endX="4690.0" endY="6060.0" />
              <linkSegment id="13" parent="12" strtX="5280.0" strtY="5800.0" endX="5280.0" endY="5870.0" />
              <linkSegment id="2" parent="0" strtX="5060.0" strtY="5240.0" endX="5060.0" endY="5130.0" />
              <linkSegment id="0" strtX="5060.0" strtY="5240.0" />
              <linkSegment id="9" parent="6" strtX="4690.0" strtY="5510.0" endX="3600.0" endY="5520.0" />
              <linkSegment id="11" parent="5" strtX="5090.0" strtY="5510.0" endX="5280.0" endY="5510.0" />
              <linkSegment id="4" parent="0" strtX="5060.0" strtY="5240.0" endX="5090.0" endY="5240.0" />
              <linkSegment id="8" parent="7" strtX="4690.0" strtY="6060.0" endX="4780.0" endY="6060.0" />
              <linkSegment id="6" parent="5" strtX="5090.0" strtY="5510.0" endX="4690.0" endY="5510.0" />
              <linkSegment id="12" parent="11" strtX="5280.0" strtY="5510.0" endX="5280.0" endY="5800.0" />
            </segments>
            <drops>
              <drop ref="*" connectStart="0" />
              <drop ref="59:0" connectEnd="3" >
                <perLinkDrawStyle extent="unique" >
                  <drawStyle color="EX-blue" style="solid" />
                </perLinkDrawStyle>
              </drop>
              <drop ref="58:0" connectEnd="4" />
              <drop ref="406:0" connectEnd="8" />
              <drop ref="472:0" connectEnd="9" />
              <drop ref="400:0" connectEnd="13" />
              <drop ref="399:0" connectEnd="12" />
              <drop ref="402:0" connectEnd="7" />
            </drops>
          </linkBus>
          <linkBus labelX="7000.0" labelY="5290.0" labelDir="" src="401:0" >
            <drawStyle color="EX-blue" style="solid" thick="regular" />
            <segments>
              <linkSegment id="0" strtX="4690.0" strtY="6330.0" />
              <linkSegment id="1" parent="0" strtX="4690.0" strtY="6330.0" endX="4800.0" endY="6330.0" />
            </segments>
            <drops>
              <drop ref="*" connectStart="0" />
              <drop ref="403:0" connectEnd="1" />
            </drops>
          </linkBus>
          <linkBus labelX="6120.0" labelY="4200.0" labelDir="" src="30:0" >
            <drawStyle color="EX-green" style="dot" thick="regular" />
            <segments>
              <linkSegment id="0" strtX="4920.0" strtY="4840.0" />
            </segments>
            <drops>
              <drop ref="*" connectStart="0" />
              <drop ref="52:0" connectStart="0" />
            </drops>
          </linkBus>
          <linkBus labelX="5660.0" labelY="4340.0" src="49:0" >
            <drawStyle color="EX-yellow-orange" style="solid" thick="regular" />
            <segments>
              <linkSegment id="0" strtX="4920.0" strtY="5240.0" />
            </segments>
            <drops>
              <drop ref="*" connectStart="0" />
              <drop ref="53:0" connectStart="0" />
            </drops>
          </linkBus>
        </lprops>
        <gprops>
          <gprop id="509" color="white" inactiveColor="inactiveYellowGreen" style="autobound" layer="0" order="1" tpad="30" bpad="30" lpad="30" rpad="30" nameX="3420.0" nameY="4510.0" />
        </gprops>
      </props>
    </layout>
    <layout name="bioTapC" genome="bioTapB" type="free" >
      <layoutMetadata />
      <props>
        <nprops>
          <nprop id="434:0" color="EX-yellow-green" x="3480.0" y="4560.0" orient="right" />
          <nprop id="435:0" color="EX-magenta" x="4150.0" y="4570.0" orient="right" />
          <nprop id="436:0" color="EX-dark-red" x="4560.0" y="4760.0" orient="left" />
          <nprop id="437:0" color="darkGray" x="4070.0" y="5080.0" orient="right" />
          <nprop id="438:0" color="darkGray" x="4590.0" y="5080.0" orient="right" />
          <nprop id="439:0" color="darkGray" x="4340.0" y="5080.0" orient="right" />
          <nprop id="440:0" color="EX-pale-yellow orange" x="4630.0" y="4270.0" orient="left" />
          <nprop id="441:0" color="EX-red" x="4400.0" y="4190.0" orient="left" />
          <nprop id="442:0" color="EX-pale-blue" x="3940.0" y="4150.0" orient="right" />
          <nprop id="443:0" color="EX-cyan" x="3940.0" y="4270.0" orient="right" />
          <nprop id="444:0" color="EX-magenta" x="4320.0" y="4580.0" orient="right" hideName="true" extraGrowth="horz" />
          <nprop id="445:0" color="EX-dark-red" x="4430.0" y="4770.0" orient="right" hideName="true" extraGrowth="horz" />
          <nprop id="446:0" color="EX-medium-magenta" x="4610.0" y="4480.0" orient="left" />
          <nprop id="450:0" color="EX-cyan" x="4190.0" y="4280.0" orient="right" extraGrowth="horz" />
          <nprop id="470:0" color="EX-dark-orange" x="3830.0" y="4950.0" orient="right" />
          <nprop id="471:0" color="black" x="3720.0" y="4950.0" orient="right" />
          <nprop id="476:0" color="EX-dark-orange" x="3970.0" y="4960.0" orient="right" extraGrowth="horz" />
          <nprop id="486:0" color="black" x="4640.0" y="4670.0" orient="right" />
          <nprop id="490:0" color="EX-orange" x="3950.0" y="4410.0" orient="right" />
          <nprop id="494:0" color="black" x="4710.0" y="4220.0" orient="right" />
          <nprop id="511:0" color="darkGray" x="3640.0" y="5070.0" orient="right" />
        </nprops>
        <lprops>
          <linkBus labelX="2540.0" labelY="4230.0" src="434:0" >
            <drawStyle color="EX-yellow-green" style="solid" thick="regular" />
            <segments>
              <linkSegment id="10" parent="9" strtX="3640.0" strtY="4260.0" endX="3890.0" endY="4260.0" />
              <linkSegment id="3" parent="5" strtX="3890.0" strtY="4060.0" endX="3980.0" endY="4060.0" />
              <linkSegment id="5" parent="10" strtX="3890.0" strtY="4260.0" endX="3890.0" endY="4060.0" />
              <linkSegment id="7" parent="1" strtX="3640.0" strtY="4570.0" endX="4180.0" endY="4570.0" />
              <linkSegment id="9" parent="1" strtX="3640.0" strtY="4570.0" endX="3640.0" endY="4260.0" />
              <linkSegment id="8" parent="3" strtX="3980.0" strtY="4060.0" endX="4460.0" endY="4060.0" />
              <linkSegment id="6" parent="10" strtX="3890.0" strtY="4260.0" endX="3970.0" endY="4260.0" />
              <linkSegment id="1" strtX="3640.0" strtY="4570.0" />
            </segments>
            <drops>
              <drop ref="*" connectStart="1" />
              <drop ref="463:0" connectEnd="3" />
              <drop ref="464:0" connectEnd="6" />
              <drop ref="447:0" connectEnd="7" />
              <drop ref="465:0" connectEnd="8" />
              <drop ref="512:0" connectStart="1" />
            </drops>
          </linkBus>
          <linkBus labelX="2600.0" labelY="4250.0" src="435:0" >
            <drawStyle color="EX-magenta" style="solid" thick="regular" />
            <segments>
            </segments>
            <drops>
              <drop ref="*" />
              <drop ref="448:0" />
            </drops>
          </linkBus>
          <linkBus labelX="3060.0" labelY="4260.0" src="436:0" >
            <drawStyle color="EX-dark-red" style="solid" thick="regular" />
            <segments>
              <linkSegment id="2" parent="1" strtX="4520.0" strtY="4360.0" endX="4680.0" endY="4360.0" />
              <linkSegment id="0" strtX="4520.0" strtY="4770.0" />
              <linkSegment id="1" parent="0" strtX="4520.0" strtY="4770.0" endX="4520.0" endY="4360.0" />
            </segments>
            <drops>
              <drop ref="*" connectStart="0" />
              <drop ref="493:0" connectEnd="2" />
              <drop ref="449:0" connectStart="0" />
            </drops>
          </linkBus>
          <linkBus labelX="2370.0" labelY="4050.0" labelDir="" src="443:0" >
            <drawStyle color="EX-cyan" style="solid" thick="regular" />
            <segments>
              <linkSegment id="2" parent="1" strtX="4120.0" strtY="4860.0" endX="4280.0" endY="4860.0" />
              <linkSegment id="0" strtX="4120.0" strtY="4280.0" />
              <linkSegment id="1" parent="0" strtX="4120.0" strtY="4280.0" endX="4120.0" endY="4860.0" />
            </segments>
            <drops>
              <drop ref="*" connectStart="0" />
              <drop ref="451:0" connectStart="0" />
              <drop ref="485:0" connectEnd="2" >
                <perLinkDrawStyle extent="unique" >
                  <drawStyle color="EX-cyan" style="dash" />
                </perLinkDrawStyle>
              </drop>
            </drops>
          </linkBus>
          <linkBus labelX="2680.0" labelY="3890.0" src="442:0" >
            <drawStyle color="EX-pale-blue" style="solid" thick="regular" />
            <segments>
              <linkSegment id="0" strtX="4190.0" strtY="4160.0" />
            </segments>
            <drops>
              <drop ref="*" connectStart="0" />
              <drop ref="452:0" connectStart="0" />
            </drops>
          </linkBus>
          <linkBus labelX="2720.0" labelY="3870.0" src="441:0" >
            <drawStyle color="EX-red" style="solid" thick="regular" />
            <segments>
              <linkSegment id="2" parent="1" strtX="4300.0" strtY="4420.0" endX="4410.0" endY="4420.0" />
              <linkSegment id="0" strtX="4300.0" strtY="4200.0" />
              <linkSegment id="1" parent="0" strtX="4300.0" strtY="4200.0" endX="4300.0" endY="4420.0" />
            </segments>
            <drops>
              <drop ref="*" connectStart="0" />
              <drop ref="454:0" connectEnd="1" />
              <drop ref="457:0" connectEnd="2" />
            </drops>
          </linkBus>
          <linkBus labelX="2750.0" labelY="4050.0" src="440:0" >
            <drawStyle color="EX-pale-yellow orange" style="solid" thick="regular" />
            <segments>
              <linkSegment id="2" parent="1" strtX="4340.0" strtY="4360.0" endX="4450.0" endY="4360.0" />
              <linkSegment id="0" strtX="4340.0" strtY="4280.0" />
              <linkSegment id="1" parent="0" strtX="4340.0" strtY="4280.0" endX="4340.0" endY="4360.0" />
            </segments>
            <drops>
              <drop ref="*" connectStart="0" />
              <drop ref="455:0" connectEnd="1" />
              <drop ref="456:0" connectEnd="2" />
            </drops>
          </linkBus>
          <linkBus labelX="2940.0" labelY="4190.0" src="446:0" >
            <drawStyle color="EX-medium-magenta" style="solid" thick="regular" />
            <segments>
              <linkSegment id="0" strtX="4470.0" strtY="4490.0" />
            </segments>
            <drops>
              <drop ref="*" connectStart="0" />
              <drop ref="458:0" connectStart="0" />
            </drops>
          </linkBus>
          <linkBus labelX="2530.0" labelY="4470.0" labelDir="" src="444:0" >
            <drawStyle color="EX-magenta" style="solid" thick="regular" />
            <segments>
              <linkSegment id="16" parent="15" strtX="3780.0" strtY="4690.0" endX="3780.0" endY="4850.0" />
              <linkSegment id="7" parent="6" strtX="4600.0" strtY="4690.0" endX="4600.0" endY="4420.0" />
              <linkSegment id="13" parent="12" strtX="4600.0" strtY="4230.0" endX="4690.0" endY="4230.0" />
              <linkSegment id="2" parent="0" strtX="4300.0" strtY="4690.0" endX="4300.0" endY="4690.0" />
              <linkSegment id="0" strtX="4300.0" strtY="4690.0" />
              <linkSegment id="11" parent="7" strtX="4600.0" strtY="4420.0" endX="4640.0" endY="4420.0" />
              <linkSegment id="15" parent="14" strtX="4070.0" strtY="4690.0" endX="3780.0" endY="4690.0" />
              <linkSegment id="14" parent="0" strtX="4300.0" strtY="4690.0" endX="4070.0" endY="4690.0" />
              <linkSegment id="17" parent="16" strtX="3780.0" strtY="4850.0" endX="3970.0" endY="4850.0" />
              <linkSegment id="12" parent="7" strtX="4600.0" strtY="4420.0" endX="4600.0" endY="4230.0" />
              <linkSegment id="6" parent="2" strtX="4300.0" strtY="4690.0" endX="4600.0" endY="4690.0" />
            </segments>
            <drops>
              <drop ref="*" connectStart="0" />
              <drop ref="482:0" connectEnd="11" >
                <perLinkDrawStyle extent="unique" >
                  <drawStyle color="EX-magenta" style="dash" />
                </perLinkDrawStyle>
              </drop>
              <drop ref="481:0" connectEnd="13" >
                <perLinkDrawStyle extent="unique" >
                  <drawStyle color="EX-magenta" style="dash" />
                </perLinkDrawStyle>
              </drop>
              <drop ref="474:0" connectEnd="16" />
              <drop ref="459:0" connectEnd="14" />
              <drop ref="478:0" connectEnd="17" />
              <drop ref="460:0" connectEnd="2" >
                <perLinkDrawStyle extent="unique" >
                  <drawStyle color="EX-magenta" style="solid" />
                </perLinkDrawStyle>
              </drop>
              <drop ref="479:0" connectEnd="6" >
                <perLinkDrawStyle extent="unique" >
                  <drawStyle color="EX-magenta" style="dash" />
                </perLinkDrawStyle>
              </drop>
            </drops>
          </linkBus>
          <linkBus labelX="3080.0" labelY="4470.0" labelDir="" src="445:0" >
            <drawStyle color="EX-dark-red" style="solid" thick="regular" />
            <segments>
              <linkSegment id="3" parent="0" strtX="4430.0" strtY="4880.0" endX="4570.0" endY="4880.0" />
              <linkSegment id="2" parent="0" strtX="4430.0" strtY="4880.0" endX="4380.0" endY="4880.0" />
              <linkSegment id="0" strtX="4430.0" strtY="4880.0" />
              <linkSegment id="4" parent="2" strtX="4380.0" strtY="4880.0" endX="3880.0" endY="4880.0" />
            </segments>
            <drops>
              <drop ref="*" connectStart="0" />
              <drop ref="462:0" connectEnd="2" >
                <perLinkDrawStyle extent="unique" >
                  <drawStyle style="solid" />
                </perLinkDrawStyle>
              </drop>
              <drop ref="503:0" connectEnd="3" />
              <drop ref="513:0" connectEnd="4" />
            </drops>
          </linkBus>
          <linkBus labelX="2350.0" labelY="4860.0" src="470:0" >
            <drawStyle color="EX-dark-orange" style="solid" thick="regular" />
            <segments>
            </segments>
            <drops>
              <drop ref="*" />
              <drop ref="477:0" />
            </drops>
          </linkBus>
          <linkBus labelX="3120.0" labelY="4410.0" src="486:0" >
            <drawStyle color="black" style="solid" thick="regular" />
            <segments>
            </segments>
            <drops>
              <drop ref="*" />
              <drop ref="487:0" />
            </drops>
          </linkBus>
          <linkBus labelX="2750.0" labelY="4260.0" src="490:0" >
            <drawStyle color="EX-orange" style="solid" thick="regular" />
            <segments>
              <linkSegment id="0" strtX="4280.0" strtY="4420.0" />
            </segments>
            <drops>
              <drop ref="*" connectStart="0" />
              <drop ref="491:0" connectStart="0" />
            </drops>
          </linkBus>
          <linkBus labelX="3190.0" labelY="4030.0" src="494:0" >
            <drawStyle color="black" style="solid" thick="regular" />
            <segments>
            </segments>
            <drops>
              <drop ref="*" />
              <drop ref="495:0" />
            </drops>
          </linkBus>
          <linkBus labelX="4270.0" labelY="4050.0" labelDir="" src="450:0" >
            <drawStyle color="EX-cyan" style="solid" thick="regular" />
            <segments>
            </segments>
            <drops>
              <drop ref="*" />
              <drop ref="498:0" />
            </drops>
          </linkBus>
        </lprops>
        <gprops>
          <gprop id="507" color="white" inactiveColor="inactiveYellowGreen" style="autobound" layer="0" order="1" tpad="30" bpad="30" lpad="30" rpad="30" nameX="3500.0" nameY="4070.0" />
        </gprops>
      </props>
    </layout>
    <layout name="bioTapE" genome="bioTapD" type="free" >
      <layoutMetadata />
      <props>
        <nprops>
          <nprop id="0:0" color="EX-orange" x="5070.0" y="4800.0" orient="right" />
          <nprop id="123:0" color="EX-yellow" x="4790.0" y="4430.0" orient="right" extraGrowth="horz" breakDef="9" />
          <nprop id="128:0" color="EX-red" x="4020.0" y="4820.0" orient="right" />
          <nprop id="129:0" color="EX-blue-magenta" x="4100.0" y="4500.0" orient="right" />
          <nprop id="131:0" color="darkGray" x="3770.0" y="5370.0" orient="right" />
          <nprop id="132:0" color="EX-orange" x="3770.0" y="4250.0" orient="right" />
          <nprop id="133:0" color="EX-green" x="4330.0" y="4250.0" orient="right" />
          <nprop id="134:0" color="EX-pale-blue" x="3770.0" y="4460.0" orient="right" extraGrowth="horz" breakDef="10:20" />
          <nprop id="135:0" color="EX-blue-magenta" x="4330.0" y="4510.0" orient="right" extraGrowth="horz" breakDef="6:16" />
          <nprop id="138:0" color="EX-red" x="4330.0" y="4830.0" orient="right" extraGrowth="horz" />
          <nprop id="140:0" color="EX-red" x="4250.0" y="5090.0" orient="right" extraGrowth="horz" />
          <nprop id="171:0" color="EX-red" x="4740.0" y="5550.0" orient="right" />
          <nprop id="173:0" color="EX-dark-orange" x="4770.0" y="4300.0" orient="right" extraGrowth="horz" breakDef="10" />
          <nprop id="202:0" color="EX-pale-blue-magenta" x="4160.0" y="5550.0" orient="right" breakDef="9" />
          <nprop id="206:0" color="EX-pale-yellow orange" x="4800.0" y="4570.0" orient="right" extraGrowth="horz" breakDef="9" />
          <nprop id="229:0" color="EX-yellow-green" x="4470.0" y="5550.0" orient="right" />
          <nprop id="230:0" color="EX-green" x="4330.0" y="5550.0" orient="right" />
          <nprop id="250:0" color="EX-dark-gray-purple" x="3840.0" y="5650.0" orient="right" />
          <nprop id="254:0" color="EX-red" x="3360.0" y="4250.0" orient="right" />
          <nprop id="257:0" color="EX-cyan" x="3640.0" y="4770.0" orient="right" breakDef="10" />
          <nprop id="261:0" color="black" x="4580.0" y="5550.0" orient="right" />
          <nprop id="265:0" color="EX-pale-blue" x="3360.0" y="4540.0" orient="right" extraGrowth="horz" breakDef="6:16" />
          <nprop id="270:0" color="EX-green" x="3220.0" y="4780.0" orient="right" breakDef="7" />
          <nprop id="273:0" color="EX-cyan" x="3770.0" y="4780.0" orient="right" extraGrowth="horz" breakDef="12" />
          <nprop id="278:0" color="EX-green" x="3360.0" y="4790.0" orient="right" extraGrowth="horz" breakDef="8" />
          <nprop id="283:0" color="black" x="3970.0" y="5550.0" orient="right" />
          <nprop id="284:0" color="black" x="3740.0" y="5540.0" orient="right" />
          <nprop id="285:0" color="black" x="3490.0" y="5540.0" orient="right" />
          <nprop id="286:0" color="black" x="3620.0" y="5540.0" orient="right" />
          <nprop id="294:0" color="darkGray" x="3360.0" y="5690.0" orient="right" />
          <nprop id="306:0" color="EX-red" x="3510.0" y="5090.0" orient="right" extraGrowth="horz" />
          <nprop id="307:0" color="darkGray" x="4650.0" y="5690.0" orient="right" />
          <nprop id="309:0" color="darkGray" x="4610.0" y="5780.0" orient="right" />
          <nprop id="442:0" color="EX-pale-blue" x="3110.0" y="4450.0" orient="right" />
          <nprop id="57:0" color="EX-dark-cyan" x="4620.0" y="4640.0" orient="right" extraGrowth="horz" />
        </nprops>
        <lprops>
          <linkBus labelX="3230.0" labelY="3890.0" labelDir="" src="133:0" >
            <drawStyle color="EX-green" style="solid" thick="regular" />
            <segments>
              <linkSegment id="0" strtX="4330.0" strtY="4380.0" />
            </segments>
            <drops>
              <drop ref="*" connectStart="0" />
              <drop ref="136:0" connectStart="0" />
            </drops>
          </linkBus>
          <linkBus labelX="3290.0" labelY="3980.0" src="129:0" >
            <drawStyle color="EX-blue-magenta" style="solid" thick="regular" />
            <segments>
            </segments>
            <drops>
              <drop ref="*" />
              <drop ref="137:0" />
            </drops>
          </linkBus>
          <linkBus labelX="3390.0" labelY="3960.0" labelDir="" src="135:0" >
            <drawStyle color="EX-pale-blue-magenta" style="solid" thick="regular" />
            <segments>
            </segments>
            <drops>
              <drop ref="*" />
              <drop ref="139:0" />
            </drops>
          </linkBus>
          <linkBus labelX="3290.0" labelY="4160.0" labelDir="" src="128:0" >
            <drawStyle color="EX-red" style="solid" thick="regular" />
            <segments>
              <linkSegment id="5" parent="4" strtX="4250.0" strtY="5010.0" endX="3530.0" endY="5010.0" />
              <linkSegment id="4" parent="1" strtX="4250.0" strtY="4830.0" endX="4250.0" endY="5010.0" />
              <linkSegment id="6" parent="1" strtX="4250.0" strtY="4830.0" endX="4250.0" endY="4830.0" />
              <linkSegment id="1" strtX="4250.0" strtY="4830.0" />
            </segments>
            <drops>
              <drop ref="*" connectStart="1" />
              <drop ref="314:0" connectEnd="5" >
                <perLinkDrawStyle extent="unique" >
                  <drawStyle color="EX-red" style="dot" />
                </perLinkDrawStyle>
              </drop>
              <drop ref="142:0" connectEnd="6" />
              <drop ref="256:0" connectEnd="4" >
                <perLinkDrawStyle extent="unique" >
                  <drawStyle color="EX-red" style="dot" />
                </perLinkDrawStyle>
              </drop>
            </drops>
          </linkBus>
          <linkBus labelX="3890.0" labelY="3900.0" labelDir="" src="132:0" >
            <drawStyle color="EX-orange" style="solid" thick="regular" />
            <segments>
            </segments>
            <drops>
              <drop ref="*" />
              <drop ref="143:0" />
            </drops>
          </linkBus>
          <linkBus labelX="4900.0" labelY="4160.0" labelDir="" src="57:0" >
            <drawStyle color="EX-dark-gray-purple" style="solid" thick="regular" />
            <segments>
              <linkSegment id="24" parent="23" strtX="4040.0" strtY="4420.0" endX="4140.0" endY="4420.0" />
              <linkSegment id="26" parent="25" strtX="4500.0" strtY="5070.0" endX="4810.0" endY="5070.0" />
              <linkSegment id="27" strtX="4500.0" strtY="4640.0" />
              <linkSegment id="23" parent="6" strtX="4040.0" strtY="4640.0" endX="4040.0" endY="4420.0" />
              <linkSegment id="25" parent="27" strtX="4500.0" strtY="4640.0" endX="4500.0" endY="5070.0" />
              <linkSegment id="6" parent="27" strtX="4500.0" strtY="4640.0" endX="4040.0" endY="4640.0" />
            </segments>
            <drops>
              <drop ref="*" connectStart="27" />
              <drop ref="390:0" connectEnd="24" />
              <drop ref="243:0" connectEnd="6" >
                <perLinkDrawStyle extent="unique" >
                  <drawStyle style="solid" />
                </perLinkDrawStyle>
              </drop>
              <drop ref="231:0" connectEnd="25" />
              <drop ref="387:0" connectEnd="26" />
            </drops>
          </linkBus>
          <linkBus labelX="3300.0" labelY="3710.0" labelDir="" src="254:0" >
            <drawStyle color="EX-red" style="solid" thick="regular" />
            <segments>
            </segments>
            <drops>
              <drop ref="*" />
              <drop ref="267:0" />
            </drops>
          </linkBus>
          <linkBus labelX="3080.0" labelY="4610.0" src="257:0" >
            <drawStyle color="EX-cyan" style="solid" thick="regular" />
            <segments>
            </segments>
            <drops>
              <drop ref="*" />
              <drop ref="274:0" />
            </drops>
          </linkBus>
          <linkBus labelX="2640.0" labelY="4450.0" labelDir="" src="273:0" >
            <drawStyle color="EX-cyan" style="solid" thick="regular" />
            <segments>
              <linkSegment id="16" parent="15" strtX="4490.0" strtY="5280.0" endX="4600.0" endY="5280.0" />
              <linkSegment id="13" strtX="3770.0" strtY="4860.0" />
              <linkSegment id="15" parent="14" strtX="4090.0" strtY="5280.0" endX="4490.0" endY="5280.0" />
              <linkSegment id="14" parent="12" strtX="3770.0" strtY="5280.0" endX="4090.0" endY="5280.0" />
              <linkSegment id="17" parent="16" strtX="4600.0" strtY="5280.0" endX="4700.0" endY="5280.0" />
              <linkSegment id="12" parent="13" strtX="3770.0" strtY="4860.0" endX="3770.0" endY="5280.0" />
            </segments>
            <drops>
              <drop ref="*" connectStart="13" />
              <drop ref="275:0" connectEnd="12" >
                <perLinkDrawStyle extent="unique" >
                  <drawStyle style="solid" />
                </perLinkDrawStyle>
              </drop>
              <drop ref="297:0" connectEnd="15" >
                <perLinkDrawStyle extent="unique" >
                  <drawStyle color="EX-cyan" style="dot" />
                </perLinkDrawStyle>
              </drop>
              <drop ref="298:0" connectEnd="16" >
                <perLinkDrawStyle extent="unique" >
                  <drawStyle color="EX-cyan" style="dot" />
                </perLinkDrawStyle>
              </drop>
              <drop ref="299:0" connectEnd="17" >
                <perLinkDrawStyle extent="unique" >
                  <drawStyle color="EX-cyan" style="dot" />
                </perLinkDrawStyle>
              </drop>
            </drops>
          </linkBus>
          <linkBus labelX="2640.0" labelY="4450.0" labelDir="" src="134:0" >
            <drawStyle color="EX-pale-blue" style="solid" thick="regular" />
            <segments>
              <linkSegment id="3" parent="2" strtX="3950.0" strtY="4680.0" endX="3950.0" endY="5090.0" />
              <linkSegment id="2" parent="1" strtX="3770.0" strtY="4680.0" endX="3950.0" endY="4680.0" />
              <linkSegment id="1" strtX="3770.0" strtY="4680.0" />
            </segments>
            <drops>
              <drop ref="*" connectStart="1" />
              <drop ref="277:0" connectStart="1" />
              <drop ref="296:0" connectEnd="3" >
                <perLinkDrawStyle extent="unique" >
                  <drawStyle style="dot" />
                </perLinkDrawStyle>
              </drop>
            </drops>
          </linkBus>
          <linkBus labelX="3300.0" labelY="3900.0" labelDir="" src="265:0" >
            <drawStyle color="EX-pale-blue" style="solid" thick="regular" />
            <segments>
              <linkSegment id="0" strtX="3360.0" strtY="4690.0" />
              <linkSegment id="1" parent="0" strtX="3360.0" strtY="4690.0" endX="3490.0" endY="4690.0" />
            </segments>
            <drops>
              <drop ref="*" connectStart="0" />
              <drop ref="279:0" connectStart="0" />
              <drop ref="313:0" connectEnd="1" >
                <perLinkDrawStyle extent="unique" >
                  <drawStyle color="EX-pure-blue" style="dot" />
                </perLinkDrawStyle>
              </drop>
            </drops>
          </linkBus>
          <linkBus labelX="3190.0" labelY="4170.0" src="270:0" >
            <drawStyle color="EX-green" style="solid" thick="regular" />
            <segments>
            </segments>
            <drops>
              <drop ref="*" />
              <drop ref="280:0" />
            </drops>
          </linkBus>
          <linkBus labelX="3970.0" labelY="4730.0" labelDir="" src="140:0" >
            <drawStyle color="EX-red" style="dot" thick="regular" />
            <segments>
              <linkSegment id="3" parent="2" strtX="4590.0" strtY="5370.0" endX="4730.0" endY="5370.0" />
              <linkSegment id="2" parent="1" strtX="4480.0" strtY="5370.0" endX="4590.0" endY="5370.0" />
              <linkSegment id="0" strtX="4250.0" strtY="5370.0" />
              <linkSegment id="1" parent="0" strtX="4250.0" strtY="5370.0" endX="4480.0" endY="5370.0" />
            </segments>
            <drops>
              <drop ref="*" connectStart="0" />
              <drop ref="300:0" connectEnd="1" />
              <drop ref="302:0" connectEnd="3" />
              <drop ref="301:0" connectEnd="2" />
            </drops>
          </linkBus>
          <linkBus labelX="3410.0" labelY="4110.0" labelDir="" src="138:0" >
            <drawStyle color="EX-red" style="solid" thick="regular" />
            <segments>
              <linkSegment id="28" parent="27" strtX="4290.0" strtY="5460.0" endX="4190.0" endY="5460.0" />
              <linkSegment id="29" parent="28" strtX="4190.0" strtY="5460.0" endX="4040.0" endY="5460.0" />
              <linkSegment id="30" parent="29" strtX="4040.0" strtY="5460.0" endX="3890.0" endY="5460.0" />
              <linkSegment id="27" parent="26" strtX="4390.0" strtY="5460.0" endX="4290.0" endY="5460.0" />
              <linkSegment id="20" parent="19" strtX="4750.0" strtY="4830.0" endX="4750.0" endY="4730.0" />
              <linkSegment id="31" parent="20" strtX="4750.0" strtY="4730.0" endX="5090.0" endY="4730.0" />
              <linkSegment id="25" parent="24" strtX="4620.0" strtY="5460.0" endX="4520.0" endY="5460.0" />
              <linkSegment id="32" parent="27" strtX="4290.0" strtY="5460.0" endX="4290.0" endY="5690.0" />
              <linkSegment id="21" parent="20" strtX="4750.0" strtY="4730.0" endX="4050.0" endY="4730.0" />
              <linkSegment id="24" parent="23" strtX="4750.0" strtY="5460.0" endX="4620.0" endY="5460.0" />
              <linkSegment id="26" parent="25" strtX="4520.0" strtY="5460.0" endX="4390.0" endY="5460.0" />
              <linkSegment id="22" parent="19" strtX="4750.0" strtY="4830.0" endX="4750.0" endY="4830.0" />
              <linkSegment id="33" parent="32" strtX="4290.0" strtY="5690.0" endX="4290.0" endY="5780.0" />
              <linkSegment id="19" strtX="4750.0" strtY="4830.0" />
              <linkSegment id="23" parent="22" strtX="4750.0" strtY="4830.0" endX="4750.0" endY="5460.0" />
            </segments>
            <drops>
              <drop ref="*" connectStart="19" />
              <drop ref="324:0" connectEnd="21" />
              <drop ref="327:0" connectEnd="30" />
              <drop ref="304:0" connectEnd="25" />
              <drop ref="303:0" connectEnd="24" />
              <drop ref="305:0" connectEnd="26" />
              <drop ref="325:0" connectEnd="29" />
              <drop ref="344:0" connectEnd="31" />
              <drop ref="310:0" connectEnd="32" />
              <drop ref="311:0" connectEnd="33" />
              <drop ref="412:0" connectEnd="28" />
              <drop ref="351:0" connectEnd="23" />
            </drops>
          </linkBus>
          <linkBus labelX="3450.0" labelY="4750.0" labelDir="" src="306:0" >
            <drawStyle color="EX-red" style="dot" thick="regular" />
            <segments>
              <linkSegment id="3" parent="2" strtX="3760.0" strtY="5410.0" endX="4020.0" endY="5410.0" />
              <linkSegment id="2" parent="0" strtX="3510.0" strtY="5410.0" endX="3760.0" endY="5410.0" />
              <linkSegment id="0" strtX="3510.0" strtY="5410.0" />
            </segments>
            <drops>
              <drop ref="*" connectStart="0" />
              <drop ref="315:0" connectEnd="3" />
              <drop ref="360:0" connectEnd="2" />
            </drops>
          </linkBus>
          <linkBus labelX="6650.0" labelY="3980.0" labelDir="" src="173:0" >
            <drawStyle color="EX-dark-orange" style="solid" thick="regular" />
            <segments>
              <linkSegment id="0" strtX="4770.0" strtY="5340.0" />
            </segments>
            <drops>
              <drop ref="*" connectStart="0" />
              <drop ref="352:0" connectStart="0" />
            </drops>
          </linkBus>
          <linkBus labelX="5240.0" labelY="4160.0" labelDir="" src="123:0" >
            <drawStyle color="EX-yellow" style="solid" thick="regular" />
            <segments>
              <linkSegment id="3" parent="0" strtX="4790.0" strtY="4820.0" endX="4790.0" endY="4830.0" />
              <linkSegment id="0" strtX="4790.0" strtY="4820.0" />
            </segments>
            <drops>
              <drop ref="*" connectStart="0" />
              <drop ref="353:0" connectEnd="3" />
            </drops>
          </linkBus>
          <linkBus labelX="4400.0" labelY="4200.0" labelDir="" src="206:0" >
            <drawStyle color="EX-pale-yellow orange" style="solid" thick="regular" />
            <segments>
              <linkSegment id="10" parent="9" strtX="4800.0" strtY="4760.0" endX="4800.0" endY="4760.0" />
              <linkSegment id="24" parent="11" strtX="4800.0" strtY="5280.0" endX="4800.0" endY="5280.0" />
              <linkSegment id="11" parent="10" strtX="4800.0" strtY="4760.0" endX="4800.0" endY="5280.0" />
              <linkSegment id="9" strtX="4800.0" strtY="4760.0" />
            </segments>
            <drops>
              <drop ref="*" connectStart="9" />
              <drop ref="354:0" connectEnd="24" />
            </drops>
          </linkBus>
          <linkBus labelX="5180.0" labelY="4290.0" labelDir="" src="278:0" >
            <drawStyle color="EX-green" style="solid" thick="regular" />
            <segments>
              <linkSegment id="3" parent="2" strtX="3630.0" strtY="5460.0" endX="3780.0" endY="5460.0" />
              <linkSegment id="2" parent="1" strtX="3520.0" strtY="5460.0" endX="3630.0" endY="5460.0" />
              <linkSegment id="0" strtX="3360.0" strtY="5460.0" />
              <linkSegment id="4" parent="3" strtX="3780.0" strtY="5460.0" endX="3860.0" endY="5460.0" />
              <linkSegment id="1" parent="0" strtX="3360.0" strtY="5460.0" endX="3520.0" endY="5460.0" />
            </segments>
            <drops>
              <drop ref="*" connectStart="0" />
              <drop ref="355:0" connectStart="0" />
              <drop ref="357:0" connectEnd="2" />
              <drop ref="356:0" connectEnd="1" />
              <drop ref="359:0" connectEnd="4" >
                <perLinkDrawStyle extent="unique" >
                  <drawStyle color="EX-green" style="dot" />
                </perLinkDrawStyle>
              </drop>
              <drop ref="358:0" connectEnd="3" >
                <perLinkDrawStyle extent="unique" >
                  <drawStyle color="EX-green" style="dot" />
                </perLinkDrawStyle>
              </drop>
            </drops>
          </linkBus>
          <linkBus labelX="2680.0" labelY="3890.0" src="442:0" >
            <drawStyle color="EX-pale-blue" style="solid" thick="regular" />
            <segments>
              <linkSegment id="3" parent="2" strtX="3270.0" strtY="4540.0" endX="3290.0" endY="4540.0" />
              <linkSegment id="2" parent="0" strtX="3270.0" strtY="4460.0" endX="3270.0" endY="4540.0" />
              <linkSegment id="0" strtX="3270.0" strtY="4460.0" />
            </segments>
            <drops>
              <drop ref="*" connectStart="0" />
              <drop ref="501:0" connectEnd="3" />
              <drop ref="502:0" connectStart="0" />
            </drops>
          </linkBus>
        </lprops>
        <gprops>
          <gprop id="508" color="white" inactiveColor="inactiveYellowGreen" style="autobound" layer="0" order="1" tpad="30" bpad="30" lpad="30" rpad="30" nameX="2750.0" nameY="4250.0" />
        </gprops>
      </props>
    </layout>
  </layouts>
  <QPCR threshold="1.6" >
  </QPCR>
  <TimeCourseData>
  </TimeCourseData>
  <TemporalInputRangeData>
  </TemporalInputRangeData>
</BioTapestry>
